# Supplementary material for: Electrically insulating PBO/MXene film with superior thermal conductivity, mechanical properties, thermal stability, and flame retardancy
Source: Nat Commun. 2023 Sep 2;14:5342. doi: 10.1038/s41467-023-40707-x (PMC10475028; doi:10.1038/s41467-023-40707-x)
Supplement: Supplementary file 4 — Source Data.xlsx [file 41467_2023_40707_MOESM4_ESM.xlsx]

## Sheet: Fig.1j
PBO		PM10		PM20		PM30		PM50		PM70		MXene
2θ (degree)	Intensity (a.u.)	2θ (degree)	Intensity (a.u.)	2θ (degree)	Intensity (a.u.)	2θ (degree)	Intensity (a.u.)	2θ (degree)	Intensity (a.u.)	2θ (degree)	Intensity (a.u.)	2θ (degree)	Intensity (a.u.)
2.01313	938.568	2.01313	1421.2	2.01313	2830.76	2.01313	4703	2.01313	3087	2.01313	7856	1.99303	7543
2.03939	622.91	2.03939	1055.5	2.03939	2705.83	2.03939	4649	2.03939	2948	2.03939	7499.6	2.01929	7353
2.06565	421.253	2.06565	902.797	2.06565	2499.94	2.06565	4322	2.06565	2775.5	2.06565	7218.8	2.04555	7108
2.09191	214.595	2.09191	770.081	2.09191	2350.07	2.09191	4154	2.09191	2769.5	2.09191	7042.4	2.07181	7137
2.11817	-0.0621	2.11817	430.357	2.11817	2197.23	2.11817	4134	2.11817	2631.5	2.11817	6862.4	2.09807	6811
2.14443	-138.72	2.14443	286.624	2.14443	2055.41	2.14443	3774	2.14443	2541.5	2.14443	6576.8	2.12433	6809
2.17069	-342.377	2.17069	197.883	2.17069	1873.63	2.17069	3543	2.17069	2455	2.17069	6395.6	2.15059	6527
2.19695	-609.035	2.19695	59.1327	2.19695	1695.87	2.19695	3425	2.19695	2420	2.19695	6100.4	2.17685	6414
2.22321	-707.692	2.22321	-151.626	2.22321	1593.14	2.22321	3360	2.22321	2262.5	2.22321	5949.2	2.20311	6245
2.24948	-917.35	2.24948	-256.392	2.24948	1396.44	2.24948	3196	2.24948	2212.5	2.24948	5738	2.22938	6233
2.27574	-944.007	2.27574	-336.166	2.27574	1358.76	2.27574	3094	2.27574	2129	2.27574	5518.4	2.25564	6104
2.302	-1220.66	2.302	-448.949	2.302	1249.11	2.302	2993	2.302	2060	2.302	5524.4	2.2819	5937
2.32826	-1210.32	2.32826	-525.738	2.32826	1150.48	2.32826	2772	2.32826	2016	2.32826	5303.6	2.30816	5816
2.35452	-1283.98	2.35452	-617.536	2.35452	1004.88	2.35452	2589	2.35452	1974.5	2.35452	5132	2.33442	5762
2.38078	-1510.64	2.38078	-713.341	2.38078	898.3	2.38078	2505	2.38078	1949	2.38078	5085.2	2.36068	5676
2.40704	-1572.29	2.40704	-703.153	2.40704	868.746	2.40704	2395	2.40704	1867.5	2.40704	4973.6	2.38694	5570
2.4333	-1688.95	2.4333	-894.972	2.4333	694.216	2.4333	2250	2.4333	1823.5	2.4333	4732.4	2.4132	5513
2.45956	-1763.61	2.45956	-953.798	2.45956	641.709	2.45956	2183	2.45956	1739	2.45956	4600.4	2.43946	5387
2.48582	-1910.27	2.48582	-986.63	2.48582	521.225	2.48582	2062	2.48582	1713.5	2.48582	4457.6	2.46572	5236
2.51208	-1925.93	2.51208	-1147.47	2.51208	399.762	2.51208	2004	2.51208	1649.5	2.51208	4410.8	2.49198	5303
2.53834	-2011.58	2.53834	-1131.32	2.53834	389.322	2.53834	1852	2.53834	1643	2.53834	4344.8	2.51824	5227
2.5646	-2082.24	2.5646	-1214.17	2.5646	392.904	2.5646	1815	2.5646	1610.5	2.5646	4187.6	2.5445	5125
2.59086	-2087.9	2.59086	-1280.03	2.59086	349.506	2.59086	1758	2.59086	1537.5	2.59086	4278.8	2.57076	5088
2.61712	-2169.56	2.61712	-1349.89	2.61712	142.129	2.61712	1556	2.61712	1522	2.61712	3993.2	2.59702	5006
2.64338	-2180.21	2.64338	-1386.76	2.64338	139.773	2.64338	1488	2.64338	1499	2.64338	3922.4	2.62328	4920
2.66964	-2320.87	2.66964	-1473.64	2.66964	29.436	2.66964	1412	2.66964	1511	2.66964	3873.2	2.64954	4954
2.6959	-2378.53	2.6959	-1458.52	2.6959	20.1187	2.6959	1421	2.6959	1415	2.6959	3834.8	2.6758	4726
2.72217	-2392.19	2.72217	-1557.4	2.72217	4.82048	2.72217	1390	2.72217	1437.5	2.72217	3717.2	2.70207	4743
2.74843	-2432.84	2.74843	-1660.3	2.74843	-107.459	2.74843	1344	2.74843	1383	2.74843	3676.4	2.72833	4669
2.77469	-2526.5	2.77469	-1551.19	2.77469	-138.721	2.77469	1271	2.77469	1318	2.77469	3504.8	2.75459	4625
2.80095	-2547.16	2.80095	-1625.1	2.80095	-159.964	2.80095	1243	2.80095	1335.5	2.80095	3621.2	2.78085	4559
2.82721	-2561.82	2.82721	-1650	2.82721	-131.19	2.82721	1160	2.82721	1291	2.82721	3432.8	2.80711	4532
2.85347	-2662.47	2.85347	-1690.91	2.85347	-223.4	2.85347	1112	2.85347	1244	2.85347	3443.6	2.83337	4599
2.87973	-2579.13	2.87973	-1722.83	2.87973	-280.592	2.87973	1047	2.87973	1269.5	2.87973	3480.8	2.85963	4501
2.90599	-2656.79	2.90599	-1772.75	2.90599	-356.769	2.90599	1074	2.90599	1216	2.90599	3330.8	2.88589	4461
2.93225	-2781.45	2.93225	-1753.68	2.93225	-321.93	2.93225	1054	2.93225	1230	2.93225	3387.2	2.91215	4459
2.95851	-2764.1	2.95851	-1788.6	2.95851	-340.075	2.95851	954	2.95851	1229.5	2.95851	3237.2	2.93841	4340
2.98477	-2760.76	2.98477	-1861.54	2.98477	-340.206	2.98477	941	2.98477	1198.5	2.98477	3134	2.96467	4392
3.01103	-2797.42	3.01103	-1844.47	3.01103	-495.322	3.01103	884	3.01103	1148	3.01103	3210.8	2.99093	4323
3.03729	-2855.08	3.03729	-1838.41	3.03729	-517.424	3.03729	867	3.03729	1157	3.03729	3011.6	3.01719	4312
3.06355	-2857.73	3.06355	-1861.36	3.06355	-521.512	3.06355	834	3.06355	1119	3.06355	3047.6	3.04345	4243
3.08981	-2907.39	3.08981	-1962.3	3.08981	-582.587	3.08981	742	3.08981	1063.5	3.08981	2918	3.06971	4215
3.11607	-2883.05	3.11607	-1904.25	3.11607	-620.649	3.11607	627	3.11607	1108	3.11607	2841.2	3.09597	4111
3.14233	-2969.71	3.14233	-1980.21	3.14233	-722.699	3.14233	605	3.14233	1074.5	3.14233	2812.4	3.12223	4056
3.1686	-2959.36	3.1686	-1966.16	3.1686	-737.737	3.1686	545	3.1686	1040.5	3.1686	2788.4	3.1485	3994
3.19486	-3031.02	3.19486	-1980.12	3.19486	-832.763	3.19486	446	3.19486	995.5	3.19486	2744	3.17476	3961
3.22112	-3022.68	3.22112	-1991.08	3.22112	-821.778	3.22112	483	3.22112	966	3.22112	2608.4	3.20102	3934
3.24738	-3031.34	3.24738	-2031.04	3.24738	-822.782	3.24738	373	3.24738	957.5	3.24738	2529.2	3.22728	3877
3.27364	-3093.99	3.27364	-2033.01	3.27364	-890.776	3.27364	333	3.27364	924.5	3.27364	2506.4	3.25354	3825
3.2999	-3149.65	3.2999	-2084.98	3.2999	-930.76	3.2999	328	3.2999	922.5	3.2999	2514.8	3.2798	3769
3.32616	-3162.31	3.32616	-2121.95	3.32616	-990.734	3.32616	245	3.32616	918	3.32616	2432	3.30606	3778
3.35242	-3117.97	3.35242	-2118.92	3.35242	-1019.7	3.35242	186	3.35242	878.5	3.35242	2398.4	3.33232	3678
3.37868	-3183.62	3.37868	-2098.89	3.37868	-1043.66	3.37868	172	3.37868	876.5	3.37868	2350.4	3.35858	3655
3.40494	-3155.28	3.40494	-2162.86	3.40494	-1123.6	3.40494	130	3.40494	870.5	3.40494	2264	3.38484	3545
3.4312	-3148.94	3.4312	-2145.84	3.4312	-1109.54	3.4312	86	3.4312	832.5	3.4312	2266.4	3.4111	3563
3.45746	-3210.6	3.45746	-2151.82	3.45746	-1139.48	3.45746	101	3.45746	862.5	3.45746	2230.4	3.43736	3511
3.48372	-3256.25	3.48372	-2170.79	3.48372	-1195.4	3.48372	13	3.48372	804.5	3.48372	2207.6	3.46362	3564
3.50998	-3239.91	3.50998	-2220.77	3.50998	-1204.32	3.50998	-17	3.50998	832	3.50998	2188.4	3.48988	3413
3.53624	-3254.57	3.53624	-2202.75	3.53624	-1203.23	3.53624	-41	3.53624	783	3.53624	2150	3.51614	3489
3.5625	-3257.23	3.5625	-2201.73	3.5625	-1255.14	3.5625	-49	3.5625	795.5	3.5625	2164.4	3.5424	3464
3.58876	-3213.88	3.58876	-2191.71	3.58876	-1221.04	3.58876	-92	3.58876	783.5	3.58876	2094.8	3.56866	3440
3.61502	-3240.54	3.61502	-2221.69	3.61502	-1265.94	3.61502	-111	3.61502	776	3.61502	2068.4	3.59492	3385
3.64129	-3314.2	3.64129	-2211.67	3.64129	-1248.83	3.64129	-73	3.64129	741	3.64129	2139.2	3.62119	3442
3.66755	-3332.21	3.66755	-2222.65	3.66755	-1270.72	3.66755	-24	3.66755	752	3.66755	2166.8	3.64745	3371
3.69381	-3292.32	3.69381	-2244.64	3.69381	-1214.6	3.69381	-140	3.69381	788	3.69381	2072	3.67371	3392
3.72007	-3297.4	3.72007	-2215.62	3.72007	-1283.48	3.72007	-58	3.72007	760.5	3.72007	2087.6	3.69997	3424
3.74633	-3283.47	3.74633	-2249.59	3.74633	-1242.36	3.74633	-124	3.74633	768.5	3.74633	2063.6	3.72623	3439
3.77259	-3273.51	3.77259	-2210.57	3.77259	-1293.24	3.77259	-84	3.77259	757	3.77259	2099.6	3.75249	3428
3.79885	-3315.53	3.79885	-2242.55	3.79885	-1303.11	3.79885	-147	3.79885	810.5	3.79885	2085.2	3.77875	3408
3.82511	-3328.53	3.82511	-2241.53	3.82511	-1266.98	3.82511	-105	3.82511	765	3.82511	2078	3.80501	3435
3.85137	-3317.5	3.85137	-2188.51	3.85137	-1243.85	3.85137	-77	3.85137	790.5	3.85137	2058.8	3.83127	3402
3.87763	-3321.46	3.87763	-2209.48	3.87763	-1286.72	3.87763	-110	3.87763	764.5	3.87763	2064.8	3.85753	3426
3.90389	-3391.4	3.90389	-2229.45	3.90389	-1339.59	3.90389	-92	3.90389	757.5	3.90389	2001.2	3.88379	3419
3.93015	-3329.32	3.93015	-2213.43	3.93015	-1260.46	3.93015	-153	3.93015	777.5	3.93015	2018	3.91005	3439
3.95641	-3330.22	3.95641	-2238.4	3.95641	-1240.33	3.95641	-110	3.95641	798	3.95641	2027.6	3.93631	3432
3.98267	-3295.1	3.98267	-2229.37	3.98267	-1286.2	3.98267	-71	3.98267	766.5	3.98267	2054	3.96257	3397
4.00893	-3364.96	4.00893	-2278.33	4.00893	-1267.07	4.00893	-188	4.00893	749	4.00893	2032.4	3.98883	3438
4.03519	-3394.8	4.03519	-2245.3	4.03519	-1277.94	4.03519	-189	4.03519	779.5	4.03519	2098.4	4.01509	3437
4.06145	-3384.63	4.06145	-2221.26	4.06145	-1267.82	4.06145	-115	4.06145	773	4.06145	2008.4	4.04135	3417
4.08771	-3354.43	4.08771	-2268.22	4.08771	-1270.69	4.08771	-163	4.08771	785.5	4.08771	2014.4	4.06761	3442
4.11398	-3374.22	4.11398	-2272.18	4.11398	-1254.57	4.11398	-101	4.11398	768.5	4.11398	2069.6	4.09388	3417
4.14024	-3362	4.14024	-2263.13	4.14024	-1333.46	4.14024	-132	4.14024	775	4.14024	2019.2	4.12014	3408
4.1665	-3423.76	4.1665	-2294.08	4.1665	-1319.34	4.1665	-183	4.1665	779.5	4.1665	2046.8	4.1464	3463
4.19276	-3381.5	4.19276	-2292.03	4.19276	-1361.23	4.19276	-152	4.19276	776.5	4.19276	2057.6	4.17266	3489
4.21902	-3383.22	4.21902	-2278.97	4.21902	-1321.13	4.21902	-112	4.21902	789	4.21902	2082.8	4.19892	3428
4.24528	-3350.94	4.24528	-2283.92	4.24528	-1336.03	4.24528	-152	4.24528	766	4.24528	2072	4.22518	3442
4.27154	-3374.63	4.27154	-2265.85	4.27154	-1323.93	4.27154	-188	4.27154	747.5	4.27154	2027.6	4.25144	3391
4.2978	-3365.31	4.2978	-2278.79	4.2978	-1297.84	4.2978	-172	4.2978	784.5	4.2978	2091.2	4.2777	3489
4.32406	-3411.98	4.32406	-2251.72	4.32406	-1300.76	4.32406	-183	4.32406	765	4.32406	2050.4	4.30396	3460
4.35032	-3465.64	4.35032	-2268.65	4.35032	-1272.69	4.35032	-174	4.35032	776.5	4.35032	2085.2	4.33022	3412
4.37658	-3387.28	4.37658	-2313.57	4.37658	-1296.62	4.37658	-159	4.37658	789	4.37658	2074.4	4.35648	3522
4.40284	-3406.91	4.40284	-2326.49	4.40284	-1267.56	4.40284	-206	4.40284	794	4.40284	2018	4.38274	3487
4.4291	-3404.52	4.4291	-2266.4	4.4291	-1312.5	4.4291	-237	4.4291	796.5	4.4291	2057.6	4.409	3458
4.45536	-3381.12	4.45536	-2276.31	4.45536	-1281.46	4.45536	-147	4.45536	788.5	4.45536	2060	4.43526	3498
4.48162	-3424.72	4.48162	-2347.22	4.48162	-1285.42	4.48162	-168	4.48162	812.5	4.48162	2091.2	4.46152	3510
4.50788	-3394.3	4.50788	-2305.12	4.50788	-1320.39	4.50788	-179	4.50788	795	4.50788	2064.8	4.48778	3473
4.53414	-3401.87	4.53414	-2255.01	4.53414	-1316.37	4.53414	-198	4.53414	809.5	4.53414	2118.8	4.51404	3516
4.56041	-3372.42	4.56041	-2295.9	4.56041	-1290.36	4.56041	-207	4.56041	830.5	4.56041	2114	4.54031	3535
4.58667	-3424.97	4.58667	-2255.78	4.58667	-1300.36	4.58667	-164	4.58667	794	4.58667	2112.8	4.56657	3545
4.61293	-3412.51	4.61293	-2282.66	4.61293	-1317.38	4.61293	-175	4.61293	824.5	4.61293	2104.4	4.59283	3498
4.63919	-3469.04	4.63919	-2298.54	4.63919	-1325.4	4.63919	-211	4.63919	793	4.63919	2098.4	4.61909	3541
4.66545	-3420.56	4.66545	-2278.41	4.66545	-1284.43	4.66545	-166	4.66545	846	4.66545	2098.4	4.64535	3530
4.69171	-3428.07	4.69171	-2316.27	4.69171	-1327.48	4.69171	-186	4.69171	822.5	4.69171	2096	4.67161	3493
4.71797	-3410.58	4.71797	-2262.13	4.71797	-1337.54	4.71797	-194	4.71797	810	4.71797	2088.8	4.69787	3518
4.74423	-3411.07	4.74423	-2279.99	4.74423	-1336.61	4.74423	-180	4.74423	838	4.74423	2204	4.72413	3536
4.77049	-3464.56	4.77049	-2308.84	4.77049	-1305.7	4.77049	-152	4.77049	821	4.77049	2120	4.75039	3534
4.79675	-3453.04	4.79675	-2270.68	4.79675	-1267.79	4.79675	-182	4.79675	867.5	4.79675	2152.4	4.77665	3556
4.82301	-3462.51	4.82301	-2315.52	4.82301	-1301.91	4.82301	-204	4.82301	831	4.82301	2134.4	4.80291	3601
4.84927	-3451.98	4.84927	-2260.36	4.84927	-1313.03	4.84927	-200	4.84927	885.5	4.84927	2164.4	4.82917	3625
4.87553	-3438.44	4.87553	-2315.19	4.87553	-1288.17	4.87553	-192	4.87553	870.5	4.87553	2188.4	4.85543	3579
4.90179	-3475.89	4.90179	-2255.01	4.90179	-1310.33	4.90179	-212	4.90179	852.5	4.90179	2108	4.88169	3590
4.92805	-3415.34	4.92805	-2278.84	4.92805	-1312.5	4.92805	-217	4.92805	860.5	4.92805	2129.6	4.90795	3625
4.95431	-3459.79	4.95431	-2272.65	4.95431	-1244.68	4.95431	-150	4.95431	858	4.95431	2241.2	4.93421	3640
4.98057	-3444.23	4.98057	-2322.47	4.98057	-1220.87	4.98057	-136	4.98057	879	4.98057	2201.6	4.96047	3729
5.00683	-3477.67	5.00683	-2260.28	5.00683	-1261.08	5.00683	-203	5.00683	905	5.00683	2145.2	4.98673	3675
5.0331	-3430.1	5.0331	-2269.08	5.0331	-1319.3	5.0331	-146	5.0331	908.5	5.0331	2139.2	5.013	3713
5.05936	-3488.53	5.05936	-2265.88	5.05936	-1280.54	5.05936	-146	5.05936	931	5.05936	2189.6	5.03926	3651
5.08562	-3470.95	5.08562	-2330.68	5.08562	-1286.78	5.08562	-107	5.08562	894	5.08562	2205.2	5.06552	3777
5.11188	-3459.38	5.11188	-2254.47	5.11188	-1260.04	5.11188	-156	5.11188	914.5	5.11188	2202.8	5.09178	3795
5.13814	-3512.8	5.13814	-2304.26	5.13814	-1264.31	5.13814	-174	5.13814	925.5	5.13814	2295.2	5.11804	3709
5.1644	-3507.22	5.1644	-2288.05	5.1644	-1249.59	5.1644	-135	5.1644	960.5	5.1644	2242.4	5.1443	3756
5.19066	-3455.64	5.19066	-2315.83	5.19066	-1290.89	5.19066	-156	5.19066	924.5	5.19066	2279.6	5.17056	3787
5.21692	-3452.05	5.21692	-2359.6	5.21692	-1258.19	5.21692	-147	5.21692	932	5.21692	2283.2	5.19682	3874
5.24318	-3424.47	5.24318	-2257.38	5.24318	-1273.51	5.24318	-158	5.24318	962	5.24318	2280.8	5.22308	3876
5.26944	-3451.88	5.26944	-2227.15	5.26944	-1250.84	5.26944	-105	5.26944	964	5.26944	2283.2	5.24934	3897
5.2957	-3491.3	5.2957	-2299.91	5.2957	-1209.18	5.2957	-145	5.2957	969	5.2957	2298.8	5.2756	3953
5.32196	-3495.71	5.32196	-2277.67	5.32196	-1243.53	5.32196	-138	5.32196	990.5	5.32196	2358.8	5.30186	3951
5.34822	-3477.13	5.34822	-2244.43	5.34822	-1215.9	5.34822	-100	5.34822	1009.5	5.34822	2435.6	5.32812	3862
5.37448	-3447.55	5.37448	-2295.19	5.37448	-1266.27	5.37448	-81	5.37448	982.5	5.37448	2412.8	5.35438	3936
5.40074	-3455.97	5.40074	-2288.94	5.40074	-1272.65	5.40074	-98	5.40074	1020.5	5.40074	2434.4	5.38064	4005
5.427	-3455.39	5.427	-2252.69	5.427	-1216.04	5.427	-75	5.427	1030.5	5.427	2442.8	5.4069	4053
5.45326	-3481.81	5.45326	-2242.43	5.45326	-1266.45	5.45326	-158	5.45326	1063	5.45326	2439.2	5.43316	4084
5.47952	-3464.24	5.47952	-2284.18	5.47952	-1221.86	5.47952	-82	5.47952	1073.5	5.47952	2481.2	5.45942	4113
5.50579	-3446.67	5.50579	-2271.91	5.50579	-1235.28	5.50579	-94	5.50579	1082.5	5.50579	2549.6	5.48569	4183
5.53205	-3465.1	5.53205	-2296.65	5.53205	-1250.72	5.53205	-22	5.53205	1104	5.53205	2472.8	5.51195	4208
5.55831	-3458.53	5.55831	-2282.38	5.55831	-1164.16	5.55831	-1	5.55831	1100.5	5.55831	2504	5.53821	4233
5.58457	-3499.97	5.58457	-2215.11	5.58457	-1202.61	5.58457	-95	5.58457	1130	5.58457	2508.8	5.56447	4164
5.61083	-3495.42	5.61083	-2270.84	5.61083	-1172.07	5.61083	-105	5.61083	1151	5.61083	2571.2	5.59073	4238
5.63709	-3426.87	5.63709	-2272.56	5.63709	-1173.54	5.63709	-39	5.63709	1186	5.63709	2637.2	5.61699	4259
5.66335	-3496.32	5.66335	-2208.28	5.66335	-1183.01	5.66335	14	5.66335	1211.5	5.66335	2691.2	5.64325	4288
5.68961	-3453.78	5.68961	-2264	5.68961	-1159.5	5.68961	-6	5.68961	1250	5.68961	2688.8	5.66951	4413
5.71587	-3490.25	5.71587	-2245.72	5.71587	-1209.99	5.71587	-24	5.71587	1256.5	5.71587	2738	5.69577	4458
5.74213	-3429.72	5.74213	-2224.43	5.74213	-1133.49	5.74213	-23	5.74213	1284	5.74213	2763.2	5.72203	4492
5.76839	-3476.2	5.76839	-2250.14	5.76839	-1130	5.76839	16	5.76839	1318.5	5.76839	2771.6	5.74829	4593
5.79465	-3507.69	5.79465	-2274.85	5.79465	-1149.52	5.79465	31	5.79465	1323.5	5.79465	2843.6	5.77455	4533
5.82091	-3482.18	5.82091	-2226.55	5.82091	-1127.05	5.82091	21	5.82091	1323	5.82091	2890.4	5.80081	4617
5.84717	-3452.69	5.84717	-2227.25	5.84717	-1143.58	5.84717	84	5.84717	1352.5	5.84717	2962.4	5.82707	4613
5.87343	-3498.2	5.87343	-2241.95	5.87343	-1160.12	5.87343	103	5.87343	1387	5.87343	2976.8	5.85333	4730
5.89969	-3497.72	5.89969	-2257.65	5.89969	-1142.67	5.89969	39	5.89969	1381	5.89969	3022.4	5.87959	4830
5.92595	-3488.25	5.92595	-2205.35	5.92595	-1062.22	5.92595	111	5.92595	1455.5	5.92595	3066.8	5.90585	4875
5.95222	-3502.78	5.95222	-2212.04	5.95222	-1097.78	5.95222	145	5.95222	1503	5.95222	3092	5.93212	4754
5.97848	-3490.33	5.97848	-2234.73	5.97848	-1066.34	5.97848	145	5.97848	1531	5.97848	3196.4	5.95838	4897
6.00474	-3495.89	6.00474	-2246.42	6.00474	-1075.92	6.00474	106	6.00474	1505	6.00474	3130.4	5.98464	5010
6.031	-3506.46	6.031	-2235.11	6.031	-1047.5	6.031	126	6.031	1618.5	6.031	3273.2	6.0109	4997
6.05726	-3496.04	6.05726	-2255.79	6.05726	-1023.08	6.05726	154	6.05726	1547	6.05726	3226.4	6.03716	5081
6.08352	-3464.63	6.08352	-2198.47	6.08352	-991.67	6.08352	134	6.08352	1600.5	6.08352	3369.2	6.06342	5162
6.10978	-3475.23	6.10978	-2207.15	6.10978	-1079.27	6.10978	217	6.10978	1599	6.10978	3424.4	6.08968	5222
6.13604	-3462.85	6.13604	-2194.83	6.13604	-985.867	6.13604	196	6.13604	1688.5	6.13604	3453.2	6.11594	5233
6.1623	-3501.48	6.1623	-2242.51	6.1623	-1027.47	6.1623	209	6.1623	1665	6.1623	3441.2	6.1422	5266
6.18856	-3507.12	6.18856	-2243.18	6.18856	-1022.08	6.18856	170	6.18856	1669	6.18856	3497.6	6.16846	5369
6.21482	-3471.77	6.21482	-2261.86	6.21482	-1023.7	6.21482	187	6.21482	1748	6.21482	3563.6	6.19472	5390
6.24108	-3495.44	6.24108	-2192.53	6.24108	-976.322	6.24108	213	6.24108	1722.5	6.24108	3639.2	6.22098	5535
6.26734	-3478.12	6.26734	-2208.2	6.26734	-1029.95	6.26734	235	6.26734	1735	6.26734	3574.4	6.24724	5570
6.2936	-3503.81	6.2936	-2207.87	6.2936	-942.576	6.2936	235	6.2936	1795	6.2936	3598.4	6.2735	5631
6.31986	-3509.52	6.31986	-2188.54	6.31986	-1002.21	6.31986	267	6.31986	1772.5	6.31986	3671.6	6.29976	5691
6.34612	-3463.25	6.34612	-2211.2	6.34612	-961.847	6.34612	251	6.34612	1831	6.34612	3674	6.32602	5767
6.37238	-3475.99	6.37238	-2193.87	6.37238	-987.489	6.37238	274	6.37238	1863	6.37238	3747.2	6.35228	5763
6.39864	-3461.75	6.39864	-2243.53	6.39864	-995.133	6.39864	300	6.39864	1832	6.39864	3678.8	6.37854	5805
6.42491	-3520.52	6.42491	-2192.2	6.42491	-990.781	6.42491	287	6.42491	1823	6.42491	3720.8	6.40481	5859
6.45117	-3523.31	6.45117	-2217.86	6.45117	-971.433	6.45117	234	6.45117	1799.5	6.45117	3730.4	6.43107	5961
6.47743	-3515.12	6.47743	-2209.52	6.47743	-978.087	6.47743	245	6.47743	1827.5	6.47743	3722	6.45733	5925
6.50369	-3471.94	6.50369	-2184.18	6.50369	-988.744	6.50369	207	6.50369	1825	6.50369	3753.2	6.48359	5996
6.52995	-3513.78	6.52995	-2217.84	6.52995	-978.404	6.52995	220	6.52995	1775	6.52995	3729.2	6.50985	6065
6.55621	-3471.64	6.55621	-2239.5	6.55621	-1015.07	6.55621	284	6.55621	1788.5	6.55621	3699.2	6.53611	6049
6.58247	-3492.51	6.58247	-2195.16	6.58247	-989.731	6.58247	227	6.58247	1753	6.58247	3714.8	6.56237	6079
6.60873	-3508.4	6.60873	-2219.83	6.60873	-1039.4	6.60873	204	6.60873	1769	6.60873	3719.6	6.58863	6125
6.63499	-3540.3	6.63499	-2199.5	6.63499	-1055.07	6.63499	167	6.63499	1714.5	6.63499	3527.6	6.61489	6122
6.66125	-3518.22	6.66125	-2281.17	6.66125	-1055.74	6.66125	178	6.66125	1712	6.66125	3560	6.64115	6137
6.68751	-3513.15	6.68751	-2258.85	6.68751	-1058.41	6.68751	174	6.68751	1615	6.68751	3488	6.66741	6222
6.71377	-3480.09	6.71377	-2250.54	6.71377	-1037.08	6.71377	153	6.71377	1591	6.71377	3490.4	6.69367	6242
6.74003	-3527.05	6.74003	-2245.23	6.74003	-1076.76	6.74003	86	6.74003	1636.5	6.74003	3497.6	6.71993	6118
6.76629	-3500.02	6.76629	-2194.93	6.76629	-1055.43	6.76629	52	6.76629	1560.5	6.76629	3333.2	6.74619	6092
6.79255	-3517.99	6.79255	-2222.64	6.79255	-1060.11	6.79255	37	6.79255	1510.5	6.79255	3221.6	6.77245	6075
6.81881	-3501.98	6.81881	-2269.36	6.81881	-1155.78	6.81881	73	6.81881	1485	6.81881	3224	6.79871	6110
6.84507	-3522.98	6.84507	-2230.08	6.84507	-1103.46	6.84507	31	6.84507	1468.5	6.84507	3196.4	6.82497	5937
6.87133	-3563.98	6.87133	-2224.82	6.87133	-1123.14	6.87133	42	6.87133	1406	6.87133	3154.4	6.85123	5978
6.8976	-3506.99	6.8976	-2238.57	6.8976	-1128.82	6.8976	19	6.8976	1345	6.8976	3100.4	6.8775	5827
6.92386	-3504.01	6.92386	-2266.33	6.92386	-1192.49	6.92386	21	6.92386	1363.5	6.92386	3000.8	6.90376	5807
6.95012	-3492.04	6.95012	-2225.1	6.95012	-1180.17	6.95012	-60	6.95012	1331	6.95012	3012.8	6.93002	5627
6.97638	-3535.07	6.97638	-2238.88	6.97638	-1166.85	6.97638	-40	6.97638	1280	6.97638	2834	6.95628	5545
7.00264	-3542.11	7.00264	-2253.68	7.00264	-1190.53	7.00264	15	7.00264	1251	7.00264	2835.2	6.98254	5388
7.0289	-3543.16	7.0289	-2243.5	7.0289	-1194.2	7.0289	-135	7.0289	1204.5	7.0289	2867.6	7.0088	5285
7.05516	-3515.2	7.05516	-2284.33	7.05516	-1248.88	7.05516	-116	7.05516	1222	7.05516	2741.6	7.03506	5176
7.08142	-3513.26	7.08142	-2258.18	7.08142	-1202.55	7.08142	-122	7.08142	1135.5	7.08142	2716.4	7.06132	5027
7.10768	-3551.31	7.10768	-2263.04	7.10768	-1221.22	7.10768	-104	7.10768	1118.5	7.10768	2661.2	7.08758	4840
7.13394	-3533.37	7.13394	-2281.92	7.13394	-1276.89	7.13394	-143	7.13394	1115	7.13394	2643.2	7.11384	4803
7.1602	-3467.43	7.1602	-2295.82	7.1602	-1226.56	7.1602	-126	7.1602	1053	7.1602	2582	7.1401	4624
7.18646	-3525.48	7.18646	-2304.75	7.18646	-1226.23	7.18646	-215	7.18646	1019	7.18646	2532.8	7.16636	4530
7.21272	-3538.54	7.21272	-2282.69	7.21272	-1237.89	7.21272	-206	7.21272	997.5	7.21272	2472.8	7.19262	4400
7.23898	-3533.6	7.23898	-2253.65	7.23898	-1270.56	7.23898	-174	7.23898	1000.5	7.23898	2502.8	7.21888	4281
7.26524	-3546.66	7.26524	-2256.63	7.26524	-1257.22	7.26524	-243	7.26524	977	7.26524	2434.4	7.24514	4236
7.2915	-3550.72	7.2915	-2275.64	7.2915	-1289.88	7.2915	-203	7.2915	949.5	7.2915	2376.8	7.2714	4079
7.31776	-3569.77	7.31776	-2292.67	7.31776	-1274.53	7.31776	-172	7.31776	925	7.31776	2384	7.29766	3970
7.34403	-3522.82	7.34403	-2288.72	7.34403	-1305.18	7.34403	-199	7.34403	923.5	7.34403	2324	7.32393	4000
7.37029	-3541.87	7.37029	-2304.8	7.37029	-1291.83	7.37029	-279	7.37029	883.5	7.37029	2310.8	7.35019	3807
7.39655	-3523.92	7.39655	-2288.91	7.39655	-1282.48	7.39655	-267	7.39655	821.5	7.39655	2242.4	7.37645	3742
7.42281	-3559.95	7.42281	-2256.04	7.42281	-1341.12	7.42281	-239	7.42281	855	7.42281	2306	7.40271	3741
7.44907	-3538.99	7.44907	-2287.2	7.44907	-1319.76	7.44907	-238	7.44907	837.5	7.44907	2206.4	7.42897	3568
7.47533	-3522.01	7.47533	-2311.38	7.47533	-1338.39	7.47533	-246	7.47533	823.5	7.47533	2175.2	7.45523	3540
7.50159	-3536.04	7.50159	-2293.6	7.50159	-1310.02	7.50159	-238	7.50159	817.5	7.50159	2128.4	7.48149	3489
7.52785	-3555.05	7.52785	-2289.84	7.52785	-1361.65	7.52785	-263	7.52785	804	7.52785	2092.4	7.50775	3450
7.55411	-3579.05	7.55411	-2253.12	7.55411	-1392.27	7.55411	-253	7.55411	815.5	7.55411	2147.6	7.53401	3408
7.58037	-3525.05	7.58037	-2284.42	7.58037	-1369.89	7.58037	-286	7.58037	776	7.58037	2093.6	7.56027	3340
7.60663	-3534.04	7.60663	-2330.76	7.60663	-1311.5	7.60663	-292	7.60663	765	7.60663	2115.2	7.58653	3348
7.63289	-3564.01	7.63289	-2303.13	7.63289	-1328.11	7.63289	-283	7.63289	745.5	7.63289	2046.8	7.61279	3320
7.65915	-3569.98	7.65915	-2303.53	7.65915	-1351.71	7.65915	-286	7.65915	747.5	7.65915	2072	7.63905	3278
7.68541	-3536.93	7.68541	-2324.97	7.68541	-1388.31	7.68541	-309	7.68541	720.5	7.68541	2073.2	7.66531	3215
7.71167	-3545.88	7.71167	-2301.44	7.71167	-1349.9	7.71167	-286	7.71167	736	7.71167	2016.8	7.69157	3227
7.73793	-3557.81	7.73793	-2296.95	7.73793	-1393.49	7.73793	-339	7.73793	733.5	7.73793	1959.2	7.71783	3219
7.76419	-3555.72	7.76419	-2305.5	7.76419	-1344.07	7.76419	-325	7.76419	738	7.76419	2006	7.74409	3184
7.79045	-3583.63	7.79045	-2315.08	7.79045	-1393.64	7.79045	-309	7.79045	699.5	7.79045	1960.4	7.77035	3185
7.81672	-3548.52	7.81672	-2322.7	7.81672	-1398.21	7.81672	-316	7.81672	690.5	7.81672	1953.2	7.79662	3130
7.84298	-3568.39	7.84298	-2321.35	7.84298	-1364.77	7.84298	-314	7.84298	661.5	7.84298	1961.6	7.82288	3105
7.86924	-3568.25	7.86924	-2285.05	7.86924	-1403.33	7.86924	-322	7.86924	668.5	7.86924	1964	7.84914	3113
7.8955	-3538.09	7.8955	-2310.79	7.8955	-1379.88	7.8955	-358	7.8955	663	7.8955	1893.2	7.8754	3070
7.92176	-3532.92	7.92176	-2311.56	7.92176	-1383.42	7.92176	-366	7.92176	665	7.92176	1935.2	7.90166	3115
7.94802	-3562.74	7.94802	-2304.38	7.94802	-1397.95	7.94802	-304	7.94802	656	7.94802	1941.2	7.92792	3085
7.97428	-3583.54	7.97428	-2310.25	7.97428	-1378.48	7.97428	-329	7.97428	671	7.97428	1894.4	7.95418	3058
8.00054	-3556.34	8.00054	-2315.15	8.00054	-1409.01	8.00054	-345	8.00054	651.5	8.00054	1920.8	7.98044	3044
8.0268	-3568.13	8.0268	-2302.1	8.0268	-1412.53	8.0268	-349	8.0268	645.5	8.0268	1878.8	8.0067	3022
8.05306	-3544.9	8.05306	-2308.09	8.05306	-1393.04	8.05306	-342	8.05306	648	8.05306	1808	8.03296	3051
8.07932	-3588.67	8.07932	-2305.13	8.07932	-1388.56	8.07932	-342	8.07932	641	8.07932	1863.2	8.05922	2995
8.10558	-3578.44	8.10558	-2299.22	8.10558	-1405.07	8.10558	-354	8.10558	617.5	8.10558	1859.6	8.08548	3014
8.13184	-3551.19	8.13184	-2358.35	8.13184	-1409.57	8.13184	-353	8.13184	631	8.13184	1868	8.11174	3015
8.1581	-3588.95	8.1581	-2305.53	8.1581	-1394.08	8.1581	-375	8.1581	613	8.1581	1782.8	8.138	3018
8.18436	-3573.7	8.18436	-2364.76	8.18436	-1406.59	8.18436	-388	8.18436	621	8.18436	1830.8	8.16426	2988
8.21062	-3573.44	8.21062	-2337.04	8.21062	-1391.09	8.21062	-336	8.21062	601.5	8.21062	1835.6	8.19052	3000
8.23688	-3542.19	8.23688	-2322.36	8.23688	-1390.6	8.23688	-377	8.23688	618.5	8.23688	1847.6	8.21678	3018
8.26314	-3560.93	8.26314	-2333.73	8.26314	-1427.1	8.26314	-353	8.26314	604	8.26314	1811.6	8.24304	2988
8.28941	-3565.68	8.28941	-2332.14	8.28941	-1422.61	8.28941	-365	8.28941	604.5	8.28941	1773.2	8.26931	2944
8.31567	-3557.43	8.31567	-2338.59	8.31567	-1398.12	8.31567	-385	8.31567	582.5	8.31567	1812.8	8.29557	2938
8.34193	-3539.18	8.34193	-2355.08	8.34193	-1415.63	8.34193	-353	8.34193	590.5	8.34193	1804.4	8.32183	2982
8.36819	-3561.93	8.36819	-2367.61	8.36819	-1398.15	8.36819	-378	8.36819	587	8.36819	1780.4	8.34809	2940
8.39445	-3552.69	8.39445	-2333.17	8.39445	-1408.67	8.39445	-339	8.39445	581	8.39445	1786.4	8.37435	2937
8.42071	-3560.45	8.42071	-2353.77	8.42071	-1417.2	8.42071	-386	8.42071	581.5	8.42071	1769.6	8.40061	2947
8.44697	-3556.22	8.44697	-2347.4	8.44697	-1410.73	8.44697	-349	8.44697	578.5	8.44697	1778	8.42687	2942
8.47323	-3568.99	8.47323	-2338.07	8.47323	-1424.26	8.47323	-339	8.47323	592	8.47323	1756.4	8.45313	2953
8.49949	-3569.78	8.49949	-2317.76	8.49949	-1445.81	8.49949	-377	8.49949	581	8.49949	1757.6	8.47939	2910
8.52575	-3561.57	8.52575	-2365.48	8.52575	-1419.36	8.52575	-383	8.52575	557.5	8.52575	1744.4	8.50565	2908
8.55201	-3555.38	8.55201	-2340.22	8.55201	-1414.92	8.55201	-400	8.55201	568	8.55201	1756.4	8.53191	2919
8.57827	-3554.19	8.57827	-2308.99	8.57827	-1428.48	8.57827	-358	8.57827	574.5	8.57827	1793.6	8.55817	2904
8.60453	-3564.02	8.60453	-2330.78	8.60453	-1442.06	8.60453	-403	8.60453	579.5	8.60453	1757.6	8.58443	2903
8.63079	-3586.86	8.63079	-2356.6	8.63079	-1437.65	8.63079	-395	8.63079	553	8.63079	1732.4	8.61069	2923
8.65705	-3572.72	8.65705	-2363.43	8.65705	-1411.24	8.65705	-399	8.65705	556.5	8.65705	1743.2	8.63695	2887
8.68331	-3565.59	8.68331	-2362.28	8.68331	-1416.85	8.68331	-398	8.68331	549.5	8.68331	1715.6	8.66321	2886
8.70957	-3574.47	8.70957	-2334.14	8.70957	-1408.47	8.70957	-406	8.70957	539.5	8.70957	1706	8.68947	2930
8.73584	-3575.38	8.73584	-2341.02	8.73584	-1423.1	8.73584	-414	8.73584	557.5	8.73584	1740.8	8.71574	2903
8.7621	-3552.3	8.7621	-2364.9	8.7621	-1420.74	8.7621	-404	8.7621	538	8.7621	1721.6	8.742	2917
8.78836	-3582.24	8.78836	-2353.8	8.78836	-1421.4	8.78836	-394	8.78836	547.5	8.78836	1732.4	8.76826	2874
8.81462	-3605.21	8.81462	-2377.71	8.81462	-1423.07	8.81462	-409	8.81462	554	8.81462	1688	8.79452	2896
8.84088	-3591.19	8.84088	-2359.63	8.84088	-1405.76	8.84088	-406	8.84088	557.5	8.84088	1738.4	8.82078	2888
8.86714	-3592.2	8.86714	-2369.55	8.86714	-1445.46	8.86714	-415	8.86714	560.5	8.86714	1716.8	8.84704	2891
8.8934	-3574.23	8.8934	-2364.47	8.8934	-1413.17	8.8934	-397	8.8934	557	8.8934	1701.2	8.8733	2903
8.91966	-3590.28	8.91966	-2409.39	8.91966	-1433.91	8.91966	-406	8.91966	537.5	8.91966	1725.2	8.89956	2905
8.94592	-3574.36	8.94592	-2371.32	8.94592	-1421.66	8.94592	-406	8.94592	559.5	8.94592	1671.2	8.92582	2873
8.97218	-3568.47	8.97218	-2373.24	8.97218	-1412.43	8.97218	-421	8.97218	546.5	8.97218	1694	8.95208	2892
8.99844	-3575.6	8.99844	-2395.16	8.99844	-1415.21	8.99844	-378	8.99844	542.5	8.99844	1710.8	8.97834	2862
9.0247	-3591.76	9.0247	-2378.07	9.0247	-1419.02	9.0247	-410	9.0247	539	9.0247	1680.8	9.0046	2877
9.05096	-3561.95	9.05096	-2392.98	9.05096	-1428.84	9.05096	-386	9.05096	542.5	9.05096	1701.2	9.03086	2871
9.07722	-3599.17	9.07722	-2379.88	9.07722	-1425.69	9.07722	-441	9.07722	532.5	9.07722	1742	9.05712	2887
9.10348	-3559.42	9.10348	-2385.77	9.10348	-1406.56	9.10348	-410	9.10348	543	9.10348	1694	9.08338	2890
9.12974	-3598.71	9.12974	-2376.64	9.12974	-1403.44	9.12974	-417	9.12974	533.5	9.12974	1706	9.10964	2885
9.156	-3593.02	9.156	-2406.5	9.156	-1444.35	9.156	-392	9.156	542	9.156	1742	9.1359	2874
9.18226	-3584.38	9.18226	-2377.35	9.18226	-1434.28	9.18226	-400	9.18226	557	9.18226	1673.6	9.16216	2879
9.20853	-3569.76	9.20853	-2375.18	9.20853	-1426.22	9.20853	-411	9.20853	525	9.20853	1689.2	9.18843	2857
9.23479	-3605.19	9.23479	-2400.99	9.23479	-1415.19	9.23479	-411	9.23479	529	9.23479	1688	9.21469	2856
9.26105	-3586.65	9.26105	-2348.78	9.26105	-1429.17	9.26105	-391	9.26105	545	9.26105	1685.6	9.24095	2897
9.28731	-3589.14	9.28731	-2390.55	9.28731	-1447.17	9.28731	-402	9.28731	539	9.28731	1682	9.26721	2870
9.31357	-3603.68	9.31357	-2389.29	9.31357	-1456.19	9.31357	-407	9.31357	541	9.31357	1683.2	9.29347	2856
9.33983	-3568.26	9.33983	-2360.01	9.33983	-1418.22	9.33983	-417	9.33983	529	9.33983	1642.4	9.31973	2863
9.36609	-3595.88	9.36609	-2378.7	9.36609	-1437.27	9.36609	-418	9.36609	531	9.36609	1672.4	9.34599	2848
9.39235	-3598.54	9.39235	-2354.36	9.39235	-1445.34	9.39235	-422	9.39235	551	9.39235	1661.6	9.37225	2882
9.41861	-3600.25	9.41861	-2411.98	9.41861	-1410.42	9.41861	-423	9.41861	536.5	9.41861	1700	9.39851	2869
9.44487	-3588.99	9.44487	-2402.58	9.44487	-1392.52	9.44487	-395	9.44487	541.5	9.44487	1672.4	9.42477	2892
9.47113	-3606.79	9.47113	-2406.14	9.47113	-1435.63	9.47113	-422	9.47113	535	9.47113	1685.6	9.45103	2854
9.49739	-3544.63	9.49739	-2381.67	9.49739	-1435.76	9.49739	-427	9.49739	521	9.49739	1690.4	9.47729	2863
9.52365	-3623.51	9.52365	-2402.16	9.52365	-1434.9	9.52365	-418	9.52365	518	9.52365	1683.2	9.50355	2836
9.54991	-3589.43	9.54991	-2360.62	9.54991	-1438.05	9.54991	-427	9.54991	538.5	9.54991	1666.4	9.52981	2852
9.57617	-3607.39	9.57617	-2387.05	9.57617	-1432.22	9.57617	-409	9.57617	546.5	9.57617	1656.8	9.55607	2852
9.60243	-3624.39	9.60243	-2423.44	9.60243	-1427.39	9.60243	-431	9.60243	530	9.60243	1685.6	9.58233	2865
9.62869	-3607.42	9.62869	-2397.8	9.62869	-1459.58	9.62869	-446	9.62869	531	9.62869	1648.4	9.60859	2856
9.65495	-3593.48	9.65495	-2396.14	9.65495	-1422.79	9.65495	-430	9.65495	520.5	9.65495	1654.4	9.63485	2870
9.68122	-3613.57	9.68122	-2393.44	9.68122	-1424	9.68122	-407	9.68122	513	9.68122	1695.2	9.66112	2862
9.70748	-3612.69	9.70748	-2393.71	9.70748	-1413.22	9.70748	-423	9.70748	528	9.70748	1656.8	9.68738	2841
9.73374	-3607.84	9.73374	-2429.96	9.73374	-1423.45	9.73374	-408	9.73374	510	9.73374	1662.8	9.71364	2846
9.76	-3599.01	9.76	-2397.18	9.76	-1474.7	9.76	-419	9.76	530.5	9.76	1684.4	9.7399	2856
9.78626	-3619.2	9.78626	-2420.37	9.78626	-1456.95	9.78626	-427	9.78626	537.5	9.78626	1715.6	9.76616	2859
9.81252	-3563.41	9.81252	-2391.54	9.81252	-1471.21	9.81252	-399	9.81252	522	9.81252	1655.6	9.79242	2850
9.83878	-3601.64	9.83878	-2388.68	9.83878	-1455.48	9.83878	-427	9.83878	519.5	9.83878	1666.4	9.81868	2855
9.86504	-3610.88	9.86504	-2415.8	9.86504	-1453.76	9.86504	-399	9.86504	521	9.86504	1667.6	9.84494	2844
9.8913	-3585.14	9.8913	-2405.89	9.8913	-1433.04	9.8913	-412	9.8913	514.5	9.8913	1641.2	9.8712	2857
9.91756	-3627.4	9.91756	-2409.96	9.91756	-1433.33	9.91756	-427	9.91756	538	9.91756	1632.8	9.89746	2851
9.94382	-3643.68	9.94382	-2413.01	9.94382	-1432.63	9.94382	-416	9.94382	532	9.94382	1643.6	9.92372	2809
9.97008	-3635.96	9.97008	-2397.04	9.97008	-1480.93	9.97008	-435	9.97008	519	9.97008	1638.8	9.94998	2841
9.99634	-3597.25	9.99634	-2402.05	9.99634	-1433.24	9.99634	-443	9.99634	539.5	9.99634	1656.8	9.97624	2868
10.0226	-3608.53	10.0226	-2415.04	10.0226	-1446.56	10.0226	-437	10.0226	518	10.0226	1618.4	10.0025	2857
10.0489	-3621.82	10.0489	-2417.01	10.0489	-1418.88	10.0489	-424	10.0489	528	10.0489	1638.8	10.0288	2844
10.0751	-3649.11	10.0751	-2407.96	10.0751	-1442.2	10.0751	-448	10.0751	522	10.0751	1642.4	10.055	2829
10.1014	-3626.39	10.1014	-2394.9	10.1014	-1454.53	10.1014	-419	10.1014	540	10.1014	1670	10.0813	2849
10.1276	-3627.67	10.1276	-2376.82	10.1276	-1475.86	10.1276	-449	10.1276	514	10.1276	1656.8	10.1075	2842
10.1539	-3624.93	10.1539	-2428.72	10.1539	-1478.19	10.1539	-411	10.1539	540.5	10.1539	1641.2	10.1338	2834
10.1802	-3640.19	10.1802	-2427.61	10.1802	-1449.53	10.1802	-418	10.1802	520	10.1802	1647.2	10.1601	2831
10.2064	-3636.43	10.2064	-2404.49	10.2064	-1435.86	10.2064	-419	10.2064	512.5	10.2064	1656.8	10.1863	2823
10.2327	-3605.66	10.2327	-2388.35	10.2327	-1471.2	10.2327	-435	10.2327	505	10.2327	1640	10.2126	2813
10.259	-3622.88	10.259	-2387.2	10.259	-1460.54	10.259	-410	10.259	518.5	10.259	1656.8	10.2388	2859
10.2852	-3641.07	10.2852	-2409.04	10.2852	-1443.88	10.2852	-444	10.2852	525.5	10.2852	1631.6	10.2651	2829
10.3115	-3623.24	10.3115	-2413.87	10.3115	-1420.22	10.3115	-421	10.3115	524	10.3115	1674.8	10.2914	2861
10.3377	-3601.39	10.3377	-2382.68	10.3377	-1467.56	10.3377	-419	10.3377	511.5	10.3377	1646	10.3176	2833
10.364	-3624.52	10.364	-2388.49	10.364	-1437.9	10.364	-416	10.364	526.5	10.364	1638.8	10.3439	2839
10.3902	-3641.61	10.3902	-2386.29	10.3902	-1475.24	10.3902	-429	10.3902	522.5	10.3902	1631.6	10.3702	2852
10.4165	-3664.68	10.4165	-2391.08	10.4165	-1442.58	10.4165	-422	10.4165	531.5	10.4165	1629.2	10.3964	2837
10.4428	-3641.71	10.4428	-2385.87	10.4428	-1474.91	10.4428	-443	10.4428	525.5	10.4428	1625.6	10.4227	2838
10.469	-3649.71	10.469	-2384.65	10.469	-1443.24	10.469	-413	10.469	520.5	10.469	1624.4	10.4489	2822
10.4953	-3617.68	10.4953	-2396.42	10.4953	-1452.57	10.4953	-409	10.4953	533	10.4953	1648.4	10.4752	2844
10.5215	-3611.6	10.5215	-2373.19	10.5215	-1454.9	10.5215	-439	10.5215	514.5	10.5215	1628	10.5015	2835
10.5478	-3638.49	10.5478	-2414.96	10.5478	-1469.22	10.5478	-432	10.5478	507	10.5478	1622	10.5277	2838
10.5741	-3648.33	10.5741	-2380.72	10.5741	-1472.54	10.5741	-444	10.5741	521.5	10.5741	1624.4	10.554	2815
10.6003	-3642.13	10.6003	-2431.48	10.6003	-1468.85	10.6003	-430	10.6003	511	10.6003	1642.4	10.5802	2819
10.6266	-3612.89	10.6266	-2420.24	10.6266	-1435.16	10.6266	-449	10.6266	521.5	10.6266	1635.2	10.6065	2837
10.6529	-3622.59	10.6529	-2399.99	10.6529	-1436.46	10.6529	-449	10.6529	511.5	10.6529	1643.6	10.6328	2837
10.6791	-3659.24	10.6791	-2381.75	10.6791	-1451.75	10.6791	-436	10.6791	503	10.6791	1634	10.659	2835
10.7054	-3657.84	10.7054	-2374.51	10.7054	-1462.04	10.7054	-430	10.7054	515.5	10.7054	1632.8	10.6853	2821
10.7316	-3648.39	10.7316	-2362.27	10.7316	-1473.32	10.7316	-424	10.7316	510	10.7316	1631.6	10.7115	2834
10.7579	-3643.89	10.7579	-2395.04	10.7579	-1445.6	10.7579	-422	10.7579	526	10.7579	1641.2	10.7378	2815
10.7842	-3645.34	10.7842	-2396.8	10.7842	-1450.86	10.7842	-403	10.7842	529	10.7842	1625.6	10.7641	2836
10.8104	-3640.74	10.8104	-2423.57	10.8104	-1470.12	10.8104	-425	10.8104	511	10.8104	1623.2	10.7903	2811
10.8367	-3655.1	10.8367	-2392.35	10.8367	-1483.37	10.8367	-413	10.8367	531.5	10.8367	1617.2	10.8166	2821
10.8629	-3660.41	10.8629	-2407.13	10.8629	-1450.61	10.8629	-399	10.8629	498.5	10.8629	1659.2	10.8428	2800
10.8892	-3648.68	10.8892	-2403.92	10.8892	-1467.84	10.8892	-444	10.8892	511.5	10.8892	1646	10.8691	2820
10.9155	-3654.91	10.9155	-2394.71	10.9155	-1421.06	10.9155	-450	10.9155	522.5	10.9155	1638.8	10.8954	2818
10.9417	-3674.1	10.9417	-2392.52	10.9417	-1444.27	10.9417	-454	10.9417	510.5	10.9417	1620.8	10.9216	2809
10.968	-3676.25	10.968	-2393.33	10.968	-1453.46	10.968	-437	10.968	535.5	10.968	1646	10.9479	2834
10.9942	-3650.37	10.9942	-2418.15	10.9942	-1442.65	10.9942	-446	10.9942	513	10.9942	1640	10.9741	2867
11.0205	-3642.44	11.0205	-2421.98	11.0205	-1473.82	11.0205	-446	11.0205	521.5	11.0205	1613.6	11.0004	2849
11.0468	-3648.49	11.0468	-2405.82	11.0468	-1458.98	11.0468	-440	11.0468	508	11.0468	1644.8	11.0267	2817
11.073	-3660.5	11.073	-2396.68	11.073	-1487.13	11.073	-471	11.073	526	11.073	1653.2	11.0529	2801
11.0993	-3637.48	11.0993	-2392.54	11.0993	-1453.27	11.0993	-424	11.0993	519	11.0993	1623.2	11.0792	2813
11.1256	-3643.43	11.1256	-2416.42	11.1256	-1458.39	11.1256	-439	11.1256	516	11.1256	1637.6	11.1054	2822
11.1518	-3660.35	11.1518	-2383.32	11.1518	-1485.49	11.1518	-452	11.1518	501	11.1518	1620.8	11.1317	2819
11.1781	-3652.25	11.1781	-2395.23	11.1781	-1446.59	11.1781	-420	11.1781	516.5	11.1781	1630.4	11.158	2821
11.2043	-3649.12	11.2043	-2375.15	11.2043	-1444.67	11.2043	-414	11.2043	515	11.2043	1624.4	11.1842	2825
11.2306	-3624.97	11.2306	-2347.1	11.2306	-1462.74	11.2306	-419	11.2306	514.5	11.2306	1649.6	11.2105	2814
11.2569	-3641.8	11.2569	-2391.06	11.2569	-1473.8	11.2569	-445	11.2569	520	11.2569	1626.8	11.2368	2812
11.2831	-3629.6	11.2831	-2392.03	11.2831	-1466.84	11.2831	-419	11.2831	517.5	11.2831	1614.8	11.263	2805
11.3094	-3640.39	11.3094	-2390.03	11.3094	-1474.88	11.3094	-442	11.3094	521.5	11.3094	1635.2	11.2893	2814
11.3356	-3627.16	11.3356	-2368.05	11.3356	-1464.9	11.3356	-449	11.3356	527	11.3356	1646	11.3155	2802
11.3619	-3636.91	11.3619	-2403.09	11.3619	-1453.91	11.3619	-454	11.3619	521.5	11.3619	1662.8	11.3418	2819
11.3881	-3660.64	11.3881	-2387.14	11.3881	-1492.92	11.3881	-418	11.3881	512	11.3881	1613.6	11.3681	2808
11.4144	-3630.37	11.4144	-2383.22	11.4144	-1473.91	11.4144	-431	11.4144	516	11.4144	1590.8	11.3943	2818
11.4407	-3620.08	11.4407	-2409.33	11.4407	-1469.89	11.4407	-429	11.4407	506.5	11.4407	1647.2	11.4206	2815
11.4669	-3644.78	11.4669	-2389.45	11.4669	-1472.86	11.4669	-447	11.4669	508.5	11.4669	1604	11.4468	2836
11.4932	-3655.47	11.4932	-2365.61	11.4932	-1434.83	11.4932	-417	11.4932	532	11.4932	1628	11.4731	2805
11.5195	-3653.16	11.5195	-2373.78	11.5195	-1462.78	11.5195	-436	11.5195	497	11.5195	1654.4	11.4993	2824
11.5457	-3635.84	11.5457	-2382.98	11.5457	-1465.72	11.5457	-441	11.5457	523.5	11.5457	1619.6	11.5256	2831
11.572	-3612.51	11.572	-2372.21	11.572	-1454.66	11.572	-434	11.572	518	11.572	1637.6	11.5519	2813
11.5982	-3607.18	11.5982	-2388.47	11.5982	-1489.59	11.5982	-441	11.5982	508	11.5982	1649.6	11.5781	2785
11.6245	-3620.85	11.6245	-2381.76	11.6245	-1473.51	11.6245	-418	11.6245	492	11.6245	1652	11.6044	2806
11.6508	-3629.52	11.6508	-2379.07	11.6508	-1444.42	11.6508	-426	11.6508	521	11.6508	1614.8	11.6307	2822
11.677	-3613.19	11.677	-2388.41	11.677	-1448.33	11.677	-438	11.677	513	11.677	1618.4	11.6569	2809
11.7033	-3652.86	11.7033	-2379.79	11.7033	-1459.23	11.7033	-423	11.7033	520	11.7033	1611.2	11.6832	2824
11.7295	-3663.54	11.7295	-2406.2	11.7295	-1444.12	11.7295	-433	11.7295	529.5	11.7295	1642.4	11.7094	2825
11.7558	-3628.23	11.7558	-2363.63	11.7558	-1445.01	11.7558	-430	11.7558	512	11.7558	1622	11.7357	2797
11.7821	-3614.92	11.7821	-2383.1	11.7821	-1466.89	11.7821	-444	11.7821	524	11.7821	1614.8	11.762	2817
11.8083	-3605.62	11.8083	-2375.6	11.8083	-1459.77	11.8083	-432	11.8083	539	11.8083	1635.2	11.7882	2799
11.8346	-3634.33	11.8346	-2368.12	11.8346	-1471.64	11.8346	-462	11.8346	512	11.8346	1614.8	11.8145	2829
11.8608	-3623.05	11.8608	-2412.68	11.8608	-1448.5	11.8608	-427	11.8608	503	11.8608	1608.8	11.8407	2821
11.8871	-3643.78	11.8871	-2378.26	11.8871	-1475.36	11.8871	-435	11.8871	515.5	11.8871	1648.4	11.867	2806
11.9134	-3660.53	11.9134	-2369.86	11.9134	-1480.22	11.9134	-430	11.9134	544	11.9134	1618.4	11.8933	2819
11.9396	-3616.3	11.9396	-2393.49	11.9396	-1463.07	11.9396	-417	11.9396	517	11.9396	1610	11.9195	2825
11.9659	-3617.08	11.9659	-2357.14	11.9659	-1452.92	11.9659	-438	11.9659	529	11.9659	1611.2	11.9458	2798
11.9922	-3608.87	11.9922	-2381.82	11.9922	-1470.76	11.9922	-457	11.9922	510.5	11.9922	1624.4	11.972	2835
12.0184	-3608.68	12.0184	-2392.52	12.0184	-1433.6	12.0184	-457	12.0184	535	12.0184	1613.6	11.9983	2806
12.0447	-3625.5	12.0447	-2374.24	12.0447	-1439.44	12.0447	-459	12.0447	516	12.0447	1659.2	12.0246	2809
12.0709	-3607.34	12.0709	-2351.98	12.0709	-1447.27	12.0709	-414	12.0709	518.5	12.0709	1644.8	12.0508	2817
12.0972	-3634.19	12.0972	-2386.74	12.0972	-1474.11	12.0972	-445	12.0972	514.5	12.0972	1619.6	12.0771	2839
12.1235	-3628.05	12.1235	-2385.52	12.1235	-1476.94	12.1235	-434	12.1235	505.5	12.1235	1652	12.1034	2802
12.1497	-3594.93	12.1497	-2392.32	12.1497	-1450.77	12.1497	-451	12.1497	527	12.1497	1629.2	12.1296	2843
12.176	-3643.81	12.176	-2397.13	12.176	-1453.6	12.176	-402	12.176	520.5	12.176	1604	12.1559	2818
12.2022	-3609.71	12.2022	-2401.96	12.2022	-1447.42	12.2022	-419	12.2022	512.5	12.2022	1644.8	12.1821	2822
12.2285	-3627.61	12.2285	-2321.8	12.2285	-1463.25	12.2285	-444	12.2285	528	12.2285	1623.2	12.2084	2810
12.2547	-3610.53	12.2547	-2362.66	12.2547	-1461.08	12.2547	-443	12.2547	516	12.2547	1599.2	12.2347	2798
12.281	-3592.45	12.281	-2396.53	12.281	-1463.9	12.281	-445	12.281	515.5	12.281	1638.8	12.2609	2836
12.3073	-3617.38	12.3073	-2354.42	12.3073	-1425.73	12.3073	-415	12.3073	528.5	12.3073	1613.6	12.2872	2823
12.3335	-3623.32	12.3335	-2376.31	12.3335	-1456.55	12.3335	-436	12.3335	520	12.3335	1599.2	12.3134	2808
12.3598	-3620.27	12.3598	-2378.22	12.3598	-1445.38	12.3598	-443	12.3598	521.5	12.3598	1618.4	12.3397	2812
12.386	-3619.22	12.386	-2393.13	12.386	-1468.21	12.386	-454	12.386	516	12.386	1617.2	12.3659	2810
12.4123	-3641.19	12.4123	-2377.06	12.4123	-1468.04	12.4123	-453	12.4123	520.5	12.4123	1660.4	12.3922	2841
12.4386	-3584.15	12.4386	-2375.99	12.4386	-1449.87	12.4386	-392	12.4386	524	12.4386	1629.2	12.4185	2819
12.4648	-3580.12	12.4648	-2372.93	12.4648	-1456.7	12.4648	-424	12.4648	519.5	12.4648	1624.4	12.4447	2808
12.4911	-3589.1	12.4911	-2402.88	12.4911	-1453.54	12.4911	-428	12.4911	516	12.4911	1640	12.471	2825
12.5174	-3600.08	12.5174	-2388.83	12.5174	-1445.38	12.5174	-407	12.5174	538	12.5174	1634	12.4973	2806
12.5436	-3602.06	12.5436	-2382.78	12.5436	-1474.22	12.5436	-433	12.5436	536	12.5436	1646	12.5235	2827
12.5699	-3595.05	12.5699	-2413.74	12.5699	-1441.06	12.5699	-453	12.5699	521.5	12.5699	1647.2	12.5498	2801
12.5961	-3583.04	12.5961	-2400.7	12.5961	-1463.91	12.5961	-452	12.5961	531	12.5961	1650.8	12.576	2821
12.6224	-3594.03	12.6224	-2413.67	12.6224	-1443.76	12.6224	-426	12.6224	527	12.6224	1674.8	12.6023	2834
12.6487	-3603.02	12.6487	-2412.63	12.6487	-1451.62	12.6487	-436	12.6487	532	12.6487	1631.6	12.6286	2825
12.6749	-3594.01	12.6749	-2365.6	12.6749	-1454.48	12.6749	-443	12.6749	535	12.6749	1647.2	12.6548	2828
12.7012	-3586.01	12.7012	-2409.56	12.7012	-1448.34	12.7012	-415	12.7012	539.5	12.7012	1625.6	12.6811	2821
12.7274	-3599	12.7274	-2394.52	12.7274	-1421.21	12.7274	-427	12.7274	523	12.7274	1650.8	12.7073	2837
12.7537	-3624.99	12.7537	-2354.48	12.7537	-1428.09	12.7537	-404	12.7537	553	12.7537	1632.8	12.7336	2828
12.78	-3562.98	12.78	-2387.43	12.78	-1437.97	12.78	-406	12.78	535	12.78	1649.6	12.7599	2805
12.8062	-3574.97	12.8062	-2352.38	12.8062	-1408.86	12.8062	-417	12.8062	534.5	12.8062	1644.8	12.7861	2824
12.8325	-3572.96	12.8325	-2397.33	12.8325	-1438.75	12.8325	-393	12.8325	527	12.8325	1661.6	12.8124	2819
12.8587	-3578.94	12.8587	-2362.27	12.8587	-1429.65	12.8587	-422	12.8587	536	12.8587	1662.8	12.8386	2813
12.885	-3596.92	12.885	-2377.2	12.885	-1433.56	12.885	-398	12.885	521.5	12.885	1671.2	12.8649	2828
12.9113	-3616.9	12.9113	-2402.12	12.9113	-1449.47	12.9113	-390	12.9113	556	12.9113	1649.6	12.8912	2849
12.9375	-3581.87	12.9375	-2392.04	12.9375	-1461.39	12.9375	-436	12.9375	543.5	12.9375	1672.4	12.9174	2836
12.9638	-3582.83	12.9638	-2322.94	12.9638	-1455.32	12.9638	-401	12.9638	555	12.9638	1632.8	12.9437	2839
12.9901	-3613.79	12.9901	-2396.84	12.9901	-1411.26	12.9901	-430	12.9901	544.5	12.9901	1716.8	12.97	2836
13.0163	-3561.75	13.0163	-2372.72	13.0163	-1433.2	13.0163	-404	13.0163	563.5	13.0163	1637.6	12.9962	2822
13.0426	-3573.69	13.0426	-2381.59	13.0426	-1446.16	13.0426	-419	13.0426	544	13.0426	1677.2	13.0225	2813
13.0688	-3562.63	13.0688	-2390.45	13.0688	-1413.12	13.0688	-402	13.0688	545.5	13.0688	1695.2	13.0487	2842
13.0951	-3580.57	13.0951	-2334.29	13.0951	-1442.09	13.0951	-411	13.0951	560	13.0951	1668.8	13.075	2855
13.1213	-3597.49	13.1213	-2386.12	13.1213	-1435.08	13.1213	-383	13.1213	558.5	13.1213	1650.8	13.1013	2838
13.1476	-3572.4	13.1476	-2387.93	13.1476	-1456.07	13.1476	-418	13.1476	557	13.1476	1666.4	13.1275	2838
13.1739	-3587.31	13.1739	-2401.72	13.1739	-1435.07	13.1739	-406	13.1739	549.5	13.1739	1667.6	13.1538	2837
13.2001	-3586.2	13.2001	-2379.5	13.2001	-1403.08	13.2001	-413	13.2001	549.5	13.2001	1701.2	13.18	2857
13.2264	-3556.08	13.2264	-2373.26	13.2264	-1441.1	13.2264	-396	13.2264	549.5	13.2264	1659.2	13.2063	2832
13.2526	-3578.96	13.2526	-2382.99	13.2526	-1443.13	13.2526	-410	13.2526	553.5	13.2526	1671.2	13.2325	2852
13.2789	-3556.82	13.2789	-2382.71	13.2789	-1419.17	13.2789	-384	13.2789	551	13.2789	1664	13.2588	2861
13.3052	-3551.67	13.3052	-2390.41	13.3052	-1431.21	13.3052	-392	13.3052	549.5	13.3052	1682	13.2851	2848
13.3314	-3542.5	13.3314	-2357.08	13.3314	-1434.27	13.3314	-399	13.3314	550	13.3314	1674.8	13.3113	2870
13.3577	-3573.32	13.3577	-2340.73	13.3577	-1412.33	13.3577	-407	13.3577	549.5	13.3577	1678.4	13.3376	2854
13.384	-3563.13	13.384	-2352.36	13.384	-1434.4	13.384	-401	13.384	587	13.384	1697.6	13.3639	2867
13.4102	-3548.93	13.4102	-2359.96	13.4102	-1420.48	13.4102	-410	13.4102	558.5	13.4102	1671.2	13.3901	2870
13.4365	-3489.7	13.4365	-2383.54	13.4365	-1410.56	13.4365	-390	13.4365	567.5	13.4365	1668.8	13.4164	2837
13.4627	-3517.47	13.4627	-2330.09	13.4627	-1418.65	13.4627	-381	13.4627	560.5	13.4627	1664	13.4426	2866
13.489	-3545.22	13.489	-2389.61	13.489	-1414.75	13.489	-394	13.489	571.5	13.489	1688	13.4689	2875
13.5153	-3529.95	13.5153	-2362.1	13.5153	-1431.86	13.5153	-398	13.5153	565.5	13.5153	1658	13.4952	2861
13.5415	-3527.66	13.5415	-2343.56	13.5415	-1442.97	13.5415	-391	13.5415	571	13.5415	1688	13.5214	2846
13.5678	-3553.35	13.5678	-2365	13.5678	-1411.08	13.5678	-420	13.5678	554	13.5678	1668.8	13.5477	2852
13.594	-3551.03	13.594	-2350.4	13.594	-1416.21	13.594	-392	13.594	572	13.594	1702.4	13.5739	2880
13.6203	-3557.7	13.6203	-2347.78	13.6203	-1402.33	13.6203	-418	13.6203	558	13.6203	1658	13.6002	2881
13.6466	-3497.35	13.6466	-2328.13	13.6466	-1463.47	13.6466	-396	13.6466	557	13.6466	1694	13.6265	2858
13.6728	-3496.98	13.6728	-2326.46	13.6728	-1442.6	13.6728	-393	13.6728	555	13.6728	1684.4	13.6527	2879
13.6991	-3502.59	13.6991	-2342.75	13.6991	-1391.75	13.6991	-396	13.6991	542	13.6991	1656.8	13.679	2895
13.7253	-3529.2	13.7253	-2316.02	13.7253	-1398.89	13.7253	-401	13.7253	555	13.7253	1673.6	13.7052	2884
13.7516	-3521.79	13.7516	-2326.27	13.7516	-1425.05	13.7516	-390	13.7516	553	13.7516	1662.8	13.7315	2897
13.7779	-3527.36	13.7779	-2344.49	13.7779	-1389.2	13.7779	-407	13.7779	549.5	13.7779	1682	13.7578	2865
13.8041	-3529.92	13.8041	-2297.69	13.8041	-1399.36	13.8041	-411	13.8041	560.5	13.8041	1650.8	13.784	2875
13.8304	-3505.47	13.8304	-2361.87	13.8304	-1421.52	13.8304	-390	13.8304	568	13.8304	1691.6	13.8103	2877
13.8567	-3487.01	13.8567	-2316.02	13.8567	-1412.69	13.8567	-389	13.8567	569.5	13.8567	1680.8	13.8366	2914
13.8829	-3515.54	13.8829	-2343.15	13.8829	-1406.86	13.8829	-393	13.8829	565.5	13.8829	1661.6	13.8628	2904
13.9092	-3509.05	13.9092	-2296.26	13.9092	-1392.03	13.9092	-384	13.9092	563	13.9092	1653.2	13.8891	2906
13.9354	-3470.55	13.9354	-2279.34	13.9354	-1393.21	13.9354	-397	13.9354	579.5	13.9354	1650.8	13.9153	2909
13.9617	-3463.05	13.9617	-2323.41	13.9617	-1354.38	13.9617	-385	13.9617	559.5	13.9617	1662.8	13.9416	2920
13.9879	-3517.53	13.9879	-2314.46	13.9879	-1412.56	13.9879	-363	13.9879	554	13.9879	1679.6	13.9679	2911
14.0142	-3431	14.0142	-2314.49	14.0142	-1418.74	14.0142	-387	14.0142	560	14.0142	1694	13.9941	2897
14.0405	-3449.47	14.0405	-2268.5	14.0405	-1383.92	14.0405	-339	14.0405	563	14.0405	1662.8	14.0204	2907
14.0667	-3456.92	14.0667	-2271.49	14.0667	-1394.11	14.0667	-362	14.0667	564	14.0667	1678.4	14.0466	2875
14.093	-3473.37	14.093	-2265.47	14.093	-1384.29	14.093	-391	14.093	573	14.093	1664	14.0729	2888
14.1192	-3438.81	14.1192	-2283.43	14.1192	-1367.48	14.1192	-384	14.1192	570	14.1192	1671.2	14.0991	2868
14.1455	-3417.24	14.1455	-2317.37	14.1455	-1396.66	14.1455	-364	14.1455	585.5	14.1455	1652	14.1254	2899
14.1718	-3502.67	14.1718	-2231.3	14.1718	-1377.85	14.1718	-379	14.1718	556	14.1718	1666.4	14.1517	2859
14.198	-3470.09	14.198	-2306.21	14.198	-1398.03	14.198	-359	14.198	581	14.198	1751.6	14.1779	2892
14.2243	-3419.5	14.2243	-2265.11	14.2243	-1363.22	14.2243	-363	14.2243	586.5	14.2243	1686.8	14.2042	2897
14.2506	-3459.91	14.2506	-2252	14.2506	-1368.41	14.2506	-356	14.2506	575.5	14.2506	1686.8	14.2304	2904
14.2768	-3401.31	14.2768	-2194.87	14.2768	-1373.59	14.2768	-363	14.2768	582.5	14.2768	1684.4	14.2567	2938
14.3031	-3422.71	14.3031	-2248.73	14.3031	-1354.78	14.3031	-346	14.3031	584	14.3031	1685.6	14.283	2866
14.3293	-3456.11	14.3293	-2235.58	14.3293	-1381.96	14.3293	-365	14.3293	578.5	14.3293	1682	14.3092	2865
14.3556	-3384.5	14.3556	-2194.42	14.3556	-1359.14	14.3556	-371	14.3556	582.5	14.3556	1638.8	14.3355	2915
14.3819	-3419.88	14.3819	-2207.25	14.3819	-1330.32	14.3819	-371	14.3819	583.5	14.3819	1658	14.3618	2895
14.4081	-3375.27	14.4081	-2229.07	14.4081	-1386.5	14.4081	-350	14.4081	567.5	14.4081	1679.6	14.388	2886
14.4344	-3382.65	14.4344	-2215.88	14.4344	-1362.67	14.4344	-365	14.4344	589.5	14.4344	1679.6	14.4143	2892
14.4606	-3425.03	14.4606	-2239.68	14.4606	-1371.85	14.4606	-353	14.4606	597	14.4606	1683.2	14.4405	2828
14.4869	-3349.41	14.4869	-2197.47	14.4869	-1367.02	14.4869	-325	14.4869	591	14.4869	1689.2	14.4668	2856
14.5132	-3374.79	14.5132	-2195.26	14.5132	-1340.19	14.5132	-315	14.5132	595	14.5132	1686.8	14.4931	2863
14.5394	-3357.17	14.5394	-2171.03	14.5394	-1329.35	14.5394	-365	14.5394	588.5	14.5394	1652	14.5193	2865
14.5657	-3313.54	14.5657	-2193.81	14.5657	-1346.51	14.5657	-340	14.5657	602	14.5657	1685.6	14.5456	2855
14.5919	-3351.92	14.5919	-2192.57	14.5919	-1342.67	14.5919	-347	14.5919	592.5	14.5919	1664	14.5718	2851
14.6182	-3346.3	14.6182	-2176.33	14.6182	-1355.83	14.6182	-317	14.6182	609.5	14.6182	1670	14.5981	2849
14.6445	-3353.68	14.6445	-2200.09	14.6445	-1357.98	14.6445	-300	14.6445	601.5	14.6445	1697.6	14.6244	2820
14.6707	-3294.06	14.6707	-2139.84	14.6707	-1360.13	14.6707	-313	14.6707	569.5	14.6707	1695.2	14.6506	2879
14.697	-3353.44	14.697	-2144.6	14.697	-1368.28	14.697	-322	14.697	596	14.697	1679.6	14.6769	2854
14.7232	-3339.83	14.7232	-2137.34	14.7232	-1359.43	14.7232	-317	14.7232	609.5	14.7232	1686.8	14.7031	2848
14.7495	-3296.22	14.7495	-2162.09	14.7495	-1305.57	14.7495	-315	14.7495	594.5	14.7495	1706	14.7294	2863
14.7758	-3285.61	14.7758	-2120.83	14.7758	-1342.71	14.7758	-301	14.7758	597	14.7758	1678.4	14.7557	2832
14.802	-3227.01	14.802	-2108.58	14.802	-1347.85	14.802	-323	14.802	590.5	14.802	1709.6	14.7819	2835
14.8283	-3278.41	14.8283	-2114.32	14.8283	-1321.99	14.8283	-304	14.8283	622	14.8283	1698.8	14.8082	2835
14.8545	-3235.81	14.8545	-2100.07	14.8545	-1300.13	14.8545	-280	14.8545	603	14.8545	1700	14.8345	2858
14.8808	-3257.22	14.8808	-2109.81	14.8808	-1318.26	14.8808	-281	14.8808	592	14.8808	1704.8	14.8607	2834
14.9071	-3235.64	14.9071	-2091.56	14.9071	-1279.39	14.9071	-285	14.9071	626	14.9071	1707.2	14.887	2814
14.9333	-3260.06	14.9333	-2073.31	14.9333	-1288.52	14.9333	-294	14.9333	606	14.9333	1696.4	14.9132	2840
14.9596	-3223.49	14.9596	-2071.06	14.9596	-1281.65	14.9596	-271	14.9596	597.5	14.9596	1707.2	14.9395	2823
14.9858	-3215.93	14.9858	-2111.82	14.9858	-1310.78	14.9858	-280	14.9858	606.5	14.9858	1686.8	14.9657	2818
15.0121	-3207.37	15.0121	-2094.58	15.0121	-1308.9	15.0121	-268	15.0121	609	15.0121	1677.2	14.992	2820
15.0384	-3224.83	15.0384	-2085.35	15.0384	-1304.03	15.0384	-282	15.0384	632	15.0384	1684.4	15.0183	2823
15.0646	-3244.29	15.0646	-2092.12	15.0646	-1296.15	15.0646	-281	15.0646	643	15.0646	1689.2	15.0445	2825
15.0909	-3184.75	15.0909	-2065.9	15.0909	-1307.27	15.0909	-281	15.0909	636	15.0909	1696.4	15.0708	2828
15.1172	-3185.23	15.1172	-2060.68	15.1172	-1285.39	15.1172	-289	15.1172	610.5	15.1172	1728.8	15.097	2823
15.1434	-3100.72	15.1434	-2047.47	15.1434	-1337.51	15.1434	-286	15.1434	628.5	15.1434	1727.6	15.1233	2850
15.1697	-3174.22	15.1697	-2003.27	15.1697	-1299.63	15.1697	-288	15.1697	633.5	15.1697	1725.2	15.1496	2810
15.1959	-3137.73	15.1959	-2051.08	15.1959	-1294.75	15.1959	-230	15.1959	618.5	15.1959	1736	15.1758	2853
15.2222	-3143.25	15.2222	-1975.9	15.2222	-1223.87	15.2222	-241	15.2222	640	15.2222	1744.4	15.2021	2831
15.2485	-3079.78	15.2485	-2009.72	15.2485	-1268.99	15.2485	-273	15.2485	629	15.2485	1740.8	15.2284	2806
15.2747	-3125.32	15.2747	-2009.56	15.2747	-1276.11	15.2747	-261	15.2747	608.5	15.2747	1712	15.2546	2825
15.301	-3120.88	15.301	-1961.41	15.301	-1274.23	15.301	-223	15.301	623.5	15.301	1736	15.2809	2848
15.3272	-3163.45	15.3272	-2016.27	15.3272	-1225.35	15.3272	-245	15.3272	633	15.3272	1706	15.3071	2836
15.3535	-3090.03	15.3535	-1953.14	15.3535	-1259.46	15.3535	-234	15.3535	660	15.3535	1703.6	15.3334	2831
15.3798	-3080.63	15.3798	-2019.02	15.3798	-1267.58	15.3798	-224	15.3798	643	15.3798	1728.8	15.3597	2828
15.406	-3098.24	15.406	-1955.92	15.406	-1258.7	15.406	-236	15.406	640.5	15.406	1752.8	15.3859	2825
15.4323	-3096.86	15.4323	-2013.83	15.4323	-1271.82	15.4323	-232	15.4323	645	15.4323	1706	15.4122	2835
15.4585	-3039.5	15.4585	-1969.76	15.4585	-1221.94	15.4585	-282	15.4585	681.5	15.4585	1727.6	15.4384	2838
15.4848	-3024.16	15.4848	-1923.7	15.4848	-1269.06	15.4848	-251	15.4848	631	15.4848	1720.4	15.4647	2845
15.5111	-3091.83	15.5111	-1969.66	15.5111	-1267.18	15.5111	-232	15.5111	668.5	15.5111	1720.4	15.491	2843
15.5373	-3035.52	15.5373	-1870.63	15.5373	-1236.3	15.5373	-227	15.5373	655	15.5373	1731.2	15.5172	2834
15.5636	-3022.22	15.5636	-1940.62	15.5636	-1222.42	15.5636	-236	15.5636	655.5	15.5636	1722.8	15.5435	2836
15.5898	-3006.95	15.5898	-1910.63	15.5898	-1178.54	15.5898	-200	15.5898	660.5	15.5898	1727.6	15.5697	2847
15.6161	-3032.69	15.6161	-1933.66	15.6161	-1220.66	15.6161	-237	15.6161	651.5	15.6161	1724	15.596	2793
15.6424	-3048.45	15.6424	-1916.7	15.6424	-1194.79	15.6424	-253	15.6424	654	15.6424	1736	15.6223	2825
15.6686	-3029.22	15.6686	-1922.77	15.6686	-1225.91	15.6686	-232	15.6686	665.5	15.6686	1731.2	15.6485	2839
15.6949	-3008.02	15.6949	-1941.85	15.6949	-1247.04	15.6949	-199	15.6949	668	15.6949	1748	15.6748	2817
15.7211	-3003.84	15.7211	-1969.96	15.7211	-1208.17	15.7211	-213	15.7211	628	15.7211	1737.2	15.7011	2815
15.7474	-2945.67	15.7474	-1922.09	15.7474	-1272.3	15.7474	-222	15.7474	662.5	15.7474	1728.8	15.7273	2812
15.7737	-2979.53	15.7737	-1923.23	15.7737	-1241.43	15.7737	-241	15.7737	664.5	15.7737	1767.2	15.7536	2816
15.7999	-2952.41	15.7999	-1954.41	15.7999	-1254.56	15.7999	-224	15.7999	661	15.7999	1739.6	15.7798	2833
15.8262	-2960.3	15.8262	-1901.6	15.8262	-1233.7	15.8262	-194	15.8262	645	15.8262	1764.8	15.8061	2862
15.8524	-3023.23	15.8524	-1886.82	15.8524	-1272.84	15.8524	-200	15.8524	663	15.8524	1737.2	15.8323	2826
15.8787	-2976.17	15.8787	-1853.06	15.8787	-1227.98	15.8787	-234	15.8787	669	15.8787	1760	15.8586	2838
15.905	-3025.13	15.905	-1980.33	15.905	-1200.12	15.905	-214	15.905	638.5	15.905	1773.2	15.8849	2820
15.9312	-2980.12	15.9312	-1958.62	15.9312	-1230.26	15.9312	-214	15.9312	652	15.9312	1714.4	15.9111	2819
15.9575	-2999.13	15.9575	-1985.94	15.9575	-1247.41	15.9575	-237	15.9575	663.5	15.9575	1742	15.9374	2840
15.9838	-2909.16	15.9838	-1906.29	15.9838	-1243.55	15.9838	-250	15.9838	680.5	15.9838	1718	15.9636	2816
16.01	-3030.22	16.01	-1952.66	16.01	-1227.7	16.01	-229	16.01	650	16.01	1719.2	15.9899	2826
16.0363	-2894.29	16.0363	-1953.07	16.0363	-1214.86	16.0363	-202	16.0363	638.5	16.0363	1728.8	16.0162	2823
16.0625	-2989.38	16.0625	-1904.5	16.0625	-1292.01	16.0625	-230	16.0625	637.5	16.0625	1718	16.0424	2841
16.0888	-2972.49	16.0888	-1943.96	16.0888	-1245.17	16.0888	-216	16.0888	654	16.0888	1755.2	16.0687	2842
16.1151	-3069.62	16.1151	-1915.45	16.1151	-1229.33	16.1151	-194	16.1151	652.5	16.1151	1719.2	16.095	2832
16.1413	-3019.77	16.1413	-1909.97	16.1413	-1244.5	16.1413	-251	16.1413	656.5	16.1413	1726.4	16.1212	2802
16.1676	-3081.93	16.1676	-1934.52	16.1676	-1278.67	16.1676	-238	16.1676	660.5	16.1676	1751.6	16.1475	2854
16.1938	-3085.11	16.1938	-1994.1	16.1938	-1296.84	16.1938	-260	16.1938	649	16.1938	1704.8	16.1737	2826
16.2201	-3036.31	16.2201	-1955.71	16.2201	-1283.01	16.2201	-250	16.2201	644	16.2201	1743.2	16.2	2817
16.2464	-3068.52	16.2464	-1963.35	16.2464	-1257.19	16.2464	-222	16.2464	639.5	16.2464	1722.8	16.2263	2840
16.2726	-3004.75	16.2726	-1970.02	16.2726	-1274.37	16.2726	-233	16.2726	637.5	16.2726	1718	16.2525	2830
16.2989	-3049.99	16.2989	-2018.72	16.2989	-1291.56	16.2989	-238	16.2989	663.5	16.2989	1737.2	16.2788	2829
16.3251	-3057.25	16.3251	-1983.44	16.3251	-1251.75	16.3251	-220	16.3251	621	16.3251	1730	16.305	2833
16.3514	-3089.52	16.3514	-1998.19	16.3514	-1301.94	16.3514	-263	16.3514	635	16.3514	1721.6	16.3313	2817
16.3777	-3045.8	16.3777	-1976.97	16.3777	-1277.14	16.3777	-271	16.3777	647	16.3777	1756.4	16.3576	2807
16.4039	-3074.09	16.4039	-2033.77	16.4039	-1320.34	16.4039	-273	16.4039	628.5	16.4039	1686.8	16.3838	2822
16.4302	-3101.4	16.4302	-2056.59	16.4302	-1270.54	16.4302	-282	16.4302	624	16.4302	1736	16.4101	2840
16.4564	-3111.72	16.4564	-2009.43	16.4564	-1312.75	16.4564	-276	16.4564	619.5	16.4564	1719.2	16.4363	2805
16.4827	-3098.05	16.4827	-2079.3	16.4827	-1315.97	16.4827	-233	16.4827	629.5	16.4827	1713.2	16.4626	2834
16.509	-3163.38	16.509	-2062.18	16.509	-1307.18	16.509	-298	16.509	618	16.509	1696.4	16.4889	2816
16.5352	-3134.73	16.5352	-2080.08	16.5352	-1324.41	16.5352	-252	16.5352	608	16.5352	1708.4	16.5151	2826
16.5615	-3128.09	16.5615	-2058.01	16.5615	-1336.63	16.5615	-274	16.5615	611	16.5615	1666.4	16.5414	2829
16.5877	-3174.45	16.5877	-2075.95	16.5877	-1315.87	16.5877	-261	16.5877	631	16.5877	1713.2	16.5676	2856
16.614	-3209.82	16.614	-2030.9	16.614	-1369.1	16.614	-267	16.614	612	16.614	1712	16.5939	2839
16.6403	-3216.2	16.6403	-2049.88	16.6403	-1351.35	16.6403	-317	16.6403	596.5	16.6403	1742	16.6202	2833
16.6665	-3260.59	16.6665	-2121.86	16.6665	-1343.59	16.6665	-297	16.6665	618	16.6665	1666.4	16.6464	2820
16.6928	-3260.98	16.6928	-2120.87	16.6928	-1343.84	16.6928	-294	16.6928	615.5	16.6928	1716.8	16.6727	2843
16.719	-3229.38	16.719	-2129.88	16.719	-1334.1	16.719	-289	16.719	609	16.719	1737.2	16.6989	2836
16.7453	-3204.78	16.7453	-2129.91	16.7453	-1325.37	16.7453	-299	16.7453	582.5	16.7453	1659.2	16.7252	2830
16.7716	-3228.19	16.7716	-2147.95	16.7716	-1370.63	16.7716	-347	16.7716	603.5	16.7716	1678.4	16.7515	2857
16.7978	-3287.6	16.7978	-2136.99	16.7978	-1376.91	16.7978	-319	16.7978	610	16.7978	1682	16.7777	2856
16.8241	-3252.01	16.8241	-2211.05	16.8241	-1377.19	16.8241	-359	16.8241	600	16.8241	1674.8	16.804	2812
16.8503	-3261.43	16.8503	-2132.12	16.8503	-1377.47	16.8503	-340	16.8503	585.5	16.8503	1726.4	16.8302	2822
16.8766	-3326.85	16.8766	-2170.19	16.8766	-1356.76	16.8766	-305	16.8766	592	16.8766	1709.6	16.8565	2830
16.9029	-3332.27	16.9029	-2199.28	16.9029	-1339.06	16.9029	-319	16.9029	614.5	16.9029	1685.6	16.8828	2817
16.9291	-3284.69	16.9291	-2160.36	16.9291	-1331.36	16.9291	-325	16.9291	611.5	16.9291	1692.8	16.909	2820
16.9554	-3299.11	16.9554	-2217.45	16.9554	-1396.67	16.9554	-320	16.9554	610	16.9554	1684.4	16.9353	2843
16.9816	-3340.53	16.9816	-2201.55	16.9816	-1401.99	16.9816	-356	16.9816	577.5	16.9816	1672.4	16.9615	2858
17.0079	-3363.96	17.0079	-2201.65	17.0079	-1367.31	17.0079	-345	17.0079	582.5	17.0079	1691.6	16.9878	2822
17.0342	-3347.37	17.0342	-2251.75	17.0342	-1382.64	17.0342	-324	17.0342	588	17.0342	1683.2	17.0141	2818
17.0604	-3354.79	17.0604	-2252.86	17.0604	-1389.98	17.0604	-356	17.0604	572.5	17.0604	1682	17.0403	2840
17.0867	-3365.21	17.0867	-2212.96	17.0867	-1355.32	17.0867	-323	17.0867	574	17.0867	1702.4	17.0666	2834
17.113	-3358.62	17.113	-2244.06	17.113	-1396.67	17.113	-346	17.113	560	17.113	1678.4	17.0929	2838
17.1392	-3402.03	17.1392	-2285.17	17.1392	-1418.02	17.1392	-382	17.1392	572.5	17.1392	1706	17.1191	2852
17.1655	-3393.43	17.1655	-2253.27	17.1655	-1372.38	17.1655	-321	17.1655	589.5	17.1655	1704.8	17.1454	2835
17.1917	-3377.83	17.1917	-2294.36	17.1917	-1423.75	17.1917	-369	17.1917	572	17.1917	1666.4	17.1716	2851
17.218	-3417.23	17.218	-2329.46	17.218	-1389.13	17.218	-355	17.218	575.5	17.218	1658	17.1979	2843
17.2443	-3421.62	17.2443	-2289.55	17.2443	-1388.51	17.2443	-365	17.2443	576	17.2443	1695.2	17.2242	2843
17.2705	-3443	17.2705	-2302.63	17.2705	-1404.91	17.2705	-379	17.2705	581.5	17.2705	1697.6	17.2504	2865
17.2968	-3423.38	17.2968	-2335.7	17.2968	-1402.31	17.2968	-345	17.2968	565.5	17.2968	1671.2	17.2767	2838
17.323	-3439.74	17.323	-2317.77	17.323	-1418.71	17.323	-369	17.323	562	17.323	1667.6	17.3029	2860
17.3493	-3435.1	17.3493	-2261.83	17.3493	-1415.13	17.3493	-352	17.3493	578	17.3493	1652	17.3292	2836
17.3756	-3464.46	17.3756	-2335.88	17.3756	-1438.55	17.3756	-379	17.3756	564	17.3756	1674.8	17.3555	2863
17.4018	-3451.8	17.4018	-2297.93	17.4018	-1430.98	17.4018	-386	17.4018	558.5	17.4018	1671.2	17.3817	2858
17.4281	-3453.13	17.4281	-2352.95	17.4281	-1452.42	17.4281	-357	17.4281	566.5	17.4281	1664	17.408	2849
17.4543	-3455.45	17.4543	-2320.97	17.4543	-1437.86	17.4543	-384	17.4543	566	17.4543	1660.4	17.4342	2849
17.4806	-3463.76	17.4806	-2352.98	17.4806	-1409.32	17.4806	-377	17.4806	559.5	17.4806	1670	17.4605	2842
17.5069	-3505.06	17.5069	-2366.97	17.5069	-1453.78	17.5069	-362	17.5069	577	17.5069	1661.6	17.4868	2853
17.5331	-3506.35	17.5331	-2393.94	17.5331	-1422.24	17.5331	-365	17.5331	564	17.5331	1674.8	17.513	2851
17.5594	-3503.63	17.5594	-2385.9	17.5594	-1441.72	17.5594	-375	17.5594	567.5	17.5594	1696.4	17.5393	2821
17.5857	-3537.89	17.5857	-2375.85	17.5857	-1410.2	17.5857	-415	17.5857	551.5	17.5857	1712	17.5656	2843
17.6119	-3473.15	17.6119	-2367.78	17.6119	-1419.69	17.6119	-376	17.6119	574.5	17.6119	1673.6	17.5918	2837
17.6382	-3490.4	17.6382	-2394.68	17.6382	-1452.18	17.6382	-383	17.6382	575.5	17.6382	1667.6	17.6181	2846
17.6644	-3486.64	17.6644	-2393.57	17.6644	-1456.69	17.6644	-391	17.6644	554	17.6644	1641.2	17.6443	2837
17.6907	-3517.87	17.6907	-2403.44	17.6907	-1431.19	17.6907	-411	17.6907	567	17.6907	1644.8	17.6706	2848
17.717	-3482.1	17.717	-2367.29	17.717	-1442.71	17.717	-385	17.717	561	17.717	1652	17.6969	2836
17.7432	-3484.32	17.7432	-2365.12	17.7432	-1414.23	17.7432	-363	17.7432	560.5	17.7432	1644.8	17.7231	2867
17.7695	-3509.54	17.7695	-2427.92	17.7695	-1472.75	17.7695	-358	17.7695	550	17.7695	1658	17.7494	2850
17.7957	-3450.75	17.7957	-2392.7	17.7957	-1447.29	17.7957	-392	17.7957	558.5	17.7957	1672.4	17.7756	2876
17.822	-3494.96	17.822	-2413.46	17.822	-1432.82	17.822	-381	17.822	553	17.822	1660.4	17.8019	2852
17.8483	-3526.18	17.8483	-2397.19	17.8483	-1429.37	17.8483	-429	17.8483	564.5	17.8483	1661.6	17.8282	2839
17.8745	-3542.39	17.8745	-2401.89	17.8745	-1460.92	17.8745	-378	17.8745	550.5	17.8745	1673.6	17.8544	2846
17.9008	-3556.6	17.9008	-2437.57	17.9008	-1441.47	17.9008	-405	17.9008	542	17.9008	1694	17.8807	2845
17.927	-3559.82	17.927	-2406.21	17.927	-1457.03	17.927	-392	17.927	564	17.927	1678.4	17.9069	2870
17.9533	-3516.03	17.9533	-2461.83	17.9533	-1487.59	17.9533	-383	17.9533	549.5	17.9533	1667.6	17.9332	2833
17.9795	-3529.25	17.9795	-2444.42	17.9795	-1440.16	17.9795	-364	17.9795	549	17.9795	1641.2	17.9595	2837
18.0058	-3512.48	18.0058	-2447.98	18.0058	-1466.73	18.0058	-387	18.0058	546.5	18.0058	1668.8	17.9857	2819
18.0321	-3544.71	18.0321	-2451.51	18.0321	-1470.31	18.0321	-359	18.0321	540.5	18.0321	1679.6	18.012	2859
18.0583	-3577.95	18.0583	-2500	18.0583	-1444.89	18.0583	-403	18.0583	554.5	18.0583	1659.2	18.0382	2810
18.0846	-3557.19	18.0846	-2408.46	18.0846	-1469.48	18.0846	-390	18.0846	547	18.0846	1683.2	18.0645	2843
18.1109	-3548.45	18.1109	-2441.89	18.1109	-1471.07	18.1109	-415	18.1109	547.5	18.1109	1659.2	18.0908	2836
18.1371	-3551.71	18.1371	-2447.28	18.1371	-1420.67	18.1371	-417	18.1371	570.5	18.1371	1670	18.117	2850
18.1634	-3528.98	18.1634	-2436.65	18.1634	-1445.26	18.1634	-426	18.1634	548.5	18.1634	1690.4	18.1433	2853
18.1896	-3566.27	18.1896	-2455.98	18.1896	-1477.87	18.1896	-406	18.1896	561.5	18.1896	1648.4	18.1695	2838
18.2159	-3572.57	18.2159	-2423.29	18.2159	-1453.47	18.2159	-395	18.2159	549.5	18.2159	1653.2	18.1958	2847
18.2422	-3568.88	18.2422	-2447.56	18.2422	-1469.08	18.2422	-395	18.2422	549	18.2422	1656.8	18.2221	2841
18.2684	-3560.2	18.2684	-2458.81	18.2684	-1445.69	18.2684	-396	18.2684	573	18.2684	1649.6	18.2483	2830
18.2947	-3560.54	18.2947	-2472.02	18.2947	-1456.31	18.2947	-365	18.2947	545	18.2947	1668.8	18.2746	2846
18.3209	-3583.9	18.3209	-2469.21	18.3209	-1456.92	18.3209	-398	18.3209	562.5	18.3209	1688	18.3008	2817
18.3472	-3554.27	18.3472	-2444.38	18.3472	-1453.54	18.3472	-401	18.3472	562.5	18.3472	1673.6	18.3271	2832
18.3735	-3562.66	18.3735	-2431.52	18.3735	-1464.17	18.3735	-383	18.3735	540	18.3735	1662.8	18.3534	2829
18.3997	-3579.07	18.3997	-2472.63	18.3997	-1499.79	18.3997	-399	18.3997	536.5	18.3997	1650.8	18.3796	2824
18.426	-3595.5	18.426	-2487.72	18.426	-1466.42	18.426	-404	18.426	540.5	18.426	1659.2	18.4059	2843
18.4522	-3573.96	18.4522	-2456.78	18.4522	-1477.05	18.4522	-376	18.4522	544.5	18.4522	1680.8	18.4321	2841
18.4785	-3548.43	18.4785	-2456.83	18.4785	-1456.68	18.4785	-383	18.4785	546.5	18.4785	1691.6	18.4584	2849
18.5048	-3596.92	18.5048	-2467.85	18.5048	-1479.32	18.5048	-382	18.5048	541	18.5048	1654.4	18.4847	2848
18.531	-3592.43	18.531	-2465.85	18.531	-1476.95	18.531	-397	18.531	545	18.531	1684.4	18.5109	2825
18.5573	-3606.95	18.5573	-2487.82	18.5573	-1457.59	18.5573	-399	18.5573	556.5	18.5573	1665.2	18.5372	2822
18.5835	-3558.5	18.5835	-2457.78	18.5835	-1488.23	18.5835	-406	18.5835	549	18.5835	1671.2	18.5634	2848
18.6098	-3583.06	18.6098	-2458.72	18.6098	-1514.87	18.6098	-385	18.6098	546	18.6098	1671.2	18.5897	2844
18.6361	-3557.63	18.6361	-2471.64	18.6361	-1480.51	18.6361	-377	18.6361	548.5	18.6361	1679.6	18.616	2837
18.6623	-3616.22	18.6623	-2439.54	18.6623	-1477.15	18.6623	-389	18.6623	554	18.6623	1665.2	18.6422	2836
18.6886	-3591.82	18.6886	-2471.43	18.6886	-1497.8	18.6886	-351	18.6886	548.5	18.6886	1656.8	18.6685	2844
18.7148	-3587.44	18.7148	-2495.3	18.7148	-1492.44	18.7148	-430	18.7148	529.5	18.7148	1666.4	18.6947	2865
18.7411	-3579.07	18.7411	-2438.15	18.7411	-1459.08	18.7411	-379	18.7411	547	18.7411	1672.4	18.721	2846
18.7674	-3597.71	18.7674	-2445.98	18.7674	-1469.73	18.7674	-384	18.7674	548.5	18.7674	1691.6	18.7473	2830
18.7936	-3590.36	18.7936	-2461.81	18.7936	-1492.38	18.7936	-398	18.7936	536	18.7936	1698.8	18.7735	2835
18.8199	-3637.01	18.8199	-2477.62	18.8199	-1496.02	18.8199	-396	18.8199	552	18.8199	1689.2	18.7998	2819
18.8462	-3587.68	18.8462	-2476.41	18.8462	-1518.67	18.8462	-384	18.8462	546.5	18.8462	1698.8	18.826	2833
18.8724	-3616.36	18.8724	-2474.2	18.8724	-1489.31	18.8724	-383	18.8724	543	18.8724	1700	18.8523	2818
18.8987	-3603.04	18.8987	-2483.97	18.8987	-1505.96	18.8987	-394	18.8987	560.5	18.8987	1673.6	18.8786	2834
18.9249	-3603.73	18.9249	-2505.73	18.9249	-1478.6	18.9249	-379	18.9249	547	18.9249	1679.6	18.9048	2850
18.9512	-3596.42	18.9512	-2463.48	18.9512	-1498.25	18.9512	-390	18.9512	550	18.9512	1667.6	18.9311	2851
18.9775	-3638.12	18.9775	-2459.22	18.9775	-1489.89	18.9775	-399	18.9775	538	18.9775	1679.6	18.9574	2851
19.0037	-3636.83	19.0037	-2456.95	19.0037	-1505.53	19.0037	-397	19.0037	551.5	19.0037	1674.8	18.9836	2842
19.03	-3586.53	19.03	-2451.68	19.03	-1502.18	19.03	-384	19.03	550	19.03	1689.2	19.0099	2841
19.0562	-3640.24	19.0562	-2473.4	19.0562	-1494.82	19.0562	-383	19.0562	555.5	19.0562	1668.8	19.0361	2811
19.0825	-3595.95	19.0825	-2462.11	19.0825	-1498.46	19.0825	-391	19.0825	550	19.0825	1666.4	19.0624	2813
19.1088	-3597.66	19.1088	-2494.81	19.1088	-1474.1	19.1088	-399	19.1088	537.5	19.1088	1679.6	19.0887	2832
19.135	-3614.37	19.135	-2486.51	19.135	-1474.73	19.135	-395	19.135	553.5	19.135	1746.8	19.1149	2825
19.1613	-3621.08	19.1613	-2477.2	19.1613	-1498.37	19.1613	-393	19.1613	543	19.1613	1660.4	19.1412	2839
19.1875	-3648.79	19.1875	-2469.9	19.1875	-1510	19.1875	-374	19.1875	554.5	19.1875	1691.6	19.1674	2853
19.2138	-3656.49	19.2138	-2485.58	19.2138	-1498.63	19.2138	-406	19.2138	543	19.2138	1697.6	19.1937	2857
19.2401	-3623.2	19.2401	-2501.27	19.2401	-1485.26	19.2401	-379	19.2401	541.5	19.2401	1668.8	19.22	2858
19.2663	-3563.9	19.2663	-2509.95	19.2663	-1490.89	19.2663	-383	19.2663	556.5	19.2663	1748	19.2462	2864
19.2926	-3618.6	19.2926	-2463.63	19.2926	-1490.51	19.2926	-388	19.2926	568.5	19.2926	1702.4	19.2725	2833
19.3188	-3656.29	19.3188	-2484.32	19.3188	-1521.13	19.3188	-379	19.3188	551	19.3188	1686.8	19.2987	2832
19.3451	-3659.98	19.3451	-2500	19.3451	-1487.75	19.3451	-425	19.3451	551	19.3451	1701.2	19.325	2833
19.3714	-3625.67	19.3714	-2470.68	19.3714	-1488.37	19.3714	-341	19.3714	556	19.3714	1697.6	19.3513	2824
19.3976	-3650.36	19.3976	-2484.37	19.3976	-1520.99	19.3976	-377	19.3976	550.5	19.3976	1697.6	19.3775	2844
19.4239	-3619.05	19.4239	-2523.06	19.4239	-1523.6	19.4239	-397	19.4239	564.5	19.4239	1708.4	19.4038	2851
19.4502	-3669.73	19.4502	-2474.75	19.4502	-1489.21	19.4502	-371	19.4502	545.5	19.4502	1716.8	19.4301	2832
19.4764	-3655.42	19.4764	-2464.45	19.4764	-1476.81	19.4764	-403	19.4764	550.5	19.4764	1714.4	19.4563	2820
19.5027	-3628.1	19.5027	-2458.15	19.5027	-1515.42	19.5027	-398	19.5027	543	19.5027	1725.2	19.4826	2845
19.5289	-3634.77	19.5289	-2435.86	19.5289	-1486.02	19.5289	-378	19.5289	537.5	19.5289	1700	19.5088	2837
19.5552	-3625.45	19.5552	-2491.58	19.5552	-1507.62	19.5552	-405	19.5552	550	19.5552	1718	19.5351	2863
19.5815	-3631.12	19.5815	-2506.3	19.5815	-1539.21	19.5815	-399	19.5815	547.5	19.5815	1688	19.5614	2844
19.6077	-3609.8	19.6077	-2476.04	19.6077	-1492.8	19.6077	-403	19.6077	565	19.6077	1732.4	19.5876	2823
19.634	-3645.47	19.634	-2465.78	19.634	-1520.39	19.634	-416	19.634	548	19.634	1696.4	19.6139	2819
19.6602	-3648.13	19.6602	-2456.54	19.6602	-1527.97	19.6602	-414	19.6602	542	19.6602	1697.6	19.6401	2853
19.6865	-3671.8	19.6865	-2465.3	19.6865	-1520.55	19.6865	-407	19.6865	545	19.6865	1696.4	19.6664	2846
19.7127	-3643.47	19.7127	-2479.08	19.7127	-1516.13	19.7127	-393	19.7127	551	19.7127	1700	19.6927	2849
19.739	-3637.13	19.739	-2507.88	19.739	-1526.7	19.739	-383	19.739	550	19.739	1728.8	19.7189	2831
19.7653	-3656.79	19.7653	-2485.68	19.7653	-1493.27	19.7653	-378	19.7653	554.5	19.7653	1698.8	19.7452	2830
19.7915	-3655.45	19.7915	-2479.51	19.7915	-1504.84	19.7915	-382	19.7915	540	19.7915	1700	19.7714	2845
19.8178	-3605.11	19.8178	-2500.35	19.8178	-1520.4	19.8178	-401	19.8178	556	19.8178	1677.2	19.7977	2840
19.844	-3644.77	19.844	-2515.2	19.844	-1533.95	19.844	-389	19.844	546	19.844	1661.6	19.8239	2871
19.8703	-3647.43	19.8703	-2469.08	19.8703	-1498.51	19.8703	-418	19.8703	550.5	19.8703	1704.8	19.8502	2829
19.8966	-3632.08	19.8966	-2503.97	19.8966	-1498.05	19.8966	-385	19.8966	554	19.8966	1697.6	19.8765	2876
19.9228	-3626.74	19.9228	-2463.89	19.9228	-1498.6	19.9228	-386	19.9228	545	19.9228	1721.6	19.9027	2848
19.9491	-3653.39	19.9491	-2480.82	19.9491	-1487.14	19.9491	-373	19.9491	525.5	19.9491	1662.8	19.929	2858
19.9754	-3670.04	19.9754	-2487.78	19.9754	-1543.67	19.9754	-375	19.9754	543.5	19.9754	1698.8	19.9553	2845
20.0016	-3653.69	20.0016	-2466.75	20.0016	-1474.2	20.0016	-408	20.0016	541.5	20.0016	1665.2	19.9815	2821
20.0279	-3624.34	20.0279	-2499.76	20.0279	-1549.73	20.0279	-365	20.0279	536	20.0279	1670	20.0078	2877
20.0541	-3641.99	20.0541	-2510.78	20.0541	-1539.25	20.0541	-403	20.0541	548	20.0541	1676	20.034	2874
20.0804	-3660.63	20.0804	-2492.83	20.0804	-1470.76	20.0804	-405	20.0804	550.5	20.0804	1691.6	20.0603	2850
20.1067	-3632.28	20.1067	-2508.91	20.1067	-1526.27	20.1067	-380	20.1067	531.5	20.1067	1652	20.0866	2849
20.1329	-3639.92	20.1329	-2475.02	20.1329	-1496.78	20.1329	-366	20.1329	538	20.1329	1713.2	20.1128	2845
20.1592	-3654.57	20.1592	-2493.15	20.1592	-1521.28	20.1592	-409	20.1592	550	20.1592	1684.4	20.1391	2847
20.1854	-3663.21	20.1854	-2473.31	20.1854	-1527.78	20.1854	-406	20.1854	538.5	20.1854	1668.8	20.1653	2863
20.2117	-3650.86	20.2117	-2503.5	20.2117	-1515.27	20.2117	-390	20.2117	541	20.2117	1665.2	20.1916	2830
20.238	-3621.5	20.238	-2501.72	20.238	-1535.75	20.238	-419	20.238	551	20.238	1676	20.2179	2834
20.2642	-3655.14	20.2642	-2486.98	20.2642	-1518.23	20.2642	-398	20.2642	543	20.2642	1686.8	20.2441	2841
20.2905	-3654.78	20.2905	-2492.26	20.2905	-1484.7	20.2905	-391	20.2905	538.5	20.2905	1665.2	20.2704	2838
20.3167	-3612.42	20.3167	-2497.58	20.3167	-1531.17	20.3167	-398	20.3167	534.5	20.3167	1708.4	20.2966	2837
20.343	-3671.06	20.343	-2474.93	20.343	-1472.63	20.343	-398	20.343	533	20.343	1680.8	20.3229	2843
20.3693	-3677.7	20.3693	-2490.32	20.3693	-1546.08	20.3693	-394	20.3693	547.5	20.3693	1678.4	20.3492	2872
20.3955	-3649.34	20.3955	-2464.74	20.3955	-1540.53	20.3955	-391	20.3955	543.5	20.3955	1690.4	20.3754	2868
20.4218	-3651.98	20.4218	-2513.2	20.4218	-1542.98	20.4218	-408	20.4218	550.5	20.4218	1662.8	20.4017	2821
20.448	-3632.61	20.448	-2501.7	20.448	-1522.41	20.448	-402	20.448	541	20.448	1692.8	20.4279	2855
20.4743	-3651.25	20.4743	-2490.24	20.4743	-1515.84	20.4743	-403	20.4743	527.5	20.4743	1659.2	20.4542	2849
20.5006	-3647.89	20.5006	-2453.81	20.5006	-1522.27	20.5006	-400	20.5006	539.5	20.5006	1678.4	20.4805	2847
20.5268	-3645.53	20.5268	-2507.43	20.5268	-1503.69	20.5268	-351	20.5268	538.5	20.5268	1660.4	20.5067	2832
20.5531	-3664.16	20.5531	-2480.09	20.5531	-1559.1	20.5531	-387	20.5531	541	20.5531	1689.2	20.533	2847
20.5794	-3689.8	20.5794	-2473.79	20.5794	-1557.5	20.5794	-421	20.5794	545	20.5794	1672.4	20.5592	2829
20.6056	-3667.44	20.6056	-2530.53	20.6056	-1503.9	20.6056	-400	20.6056	537	20.6056	1676	20.5855	2851
20.6319	-3692.08	20.6319	-2513.32	20.6319	-1529.29	20.6319	-400	20.6319	541.5	20.6319	1692.8	20.6118	2853
20.6581	-3669.71	20.6581	-2507.15	20.6581	-1552.68	20.6581	-388	20.6581	536	20.6581	1697.6	20.638	2851
20.6844	-3649.35	20.6844	-2488.03	20.6844	-1536.05	20.6844	-409	20.6844	534	20.6844	1672.4	20.6643	2857
20.7107	-3631.99	20.7107	-2449.95	20.7107	-1553.42	20.7107	-369	20.7107	527.5	20.7107	1677.2	20.6906	2829
20.7369	-3651.63	20.7369	-2494.92	20.7369	-1506.79	20.7369	-394	20.7369	518.5	20.7369	1676	20.7168	2846
20.7632	-3666.27	20.7632	-2513.94	20.7632	-1532.14	20.7632	-396	20.7632	558	20.7632	1662.8	20.7431	2850
20.7894	-3670.9	20.7894	-2494.01	20.7894	-1511.49	20.7894	-391	20.7894	537	20.7894	1658	20.7693	2861
20.8157	-3638.54	20.8157	-2502.13	20.8157	-1515.83	20.8157	-400	20.8157	540	20.8157	1678.4	20.7956	2869
20.842	-3654.18	20.842	-2508.3	20.842	-1517.16	20.842	-423	20.842	528.5	20.842	1660.4	20.8219	2868
20.8682	-3660.82	20.8682	-2494.52	20.8682	-1511.49	20.8682	-389	20.8682	535.5	20.8682	1668.8	20.8481	2864
20.8945	-3674.46	20.8945	-2485.8	20.8945	-1536.81	20.8945	-387	20.8945	529	20.8945	1665.2	20.8744	2822
20.9207	-3657.1	20.9207	-2511.13	20.9207	-1542.12	20.9207	-390	20.9207	550.5	20.9207	1686.8	20.9006	2859
20.947	-3668.74	20.947	-2523.51	20.947	-1529.42	20.947	-388	20.947	537.5	20.947	1671.2	20.9269	2844
20.9733	-3651.39	20.9733	-2505.95	20.9733	-1512.71	20.9733	-365	20.9733	538.5	20.9733	1686.8	20.9532	2870
20.9995	-3686.03	20.9995	-2518.45	20.9995	-1510	20.9995	-399	20.9995	530.5	20.9995	1661.6	20.9794	2833
21.0258	-3656.67	21.0258	-2500	21.0258	-1503.28	21.0258	-393	21.0258	536	21.0258	1665.2	21.0057	2850
21.052	-3660.32	21.052	-2513.61	21.052	-1517.55	21.052	-416	21.052	543	21.052	1677.2	21.0319	2834
21.0783	-3657.96	21.0783	-2532.28	21.0783	-1519.81	21.0783	-387	21.0783	535.5	21.0783	1706	21.0582	2859
21.1046	-3701.61	21.1046	-2513.99	21.1046	-1513.07	21.1046	-374	21.1046	539	21.1046	1689.2	21.0845	2846
21.1308	-3667.25	21.1308	-2510.76	21.1308	-1524.33	21.1308	-409	21.1308	558.5	21.1308	1655.6	21.1107	2839
21.1571	-3645.9	21.1571	-2493.57	21.1571	-1519.59	21.1571	-376	21.1571	531	21.1571	1674.8	21.137	2855
21.1833	-3684.55	21.1833	-2524.42	21.1833	-1504.84	21.1833	-358	21.1833	537	21.1833	1703.6	21.1632	2838
21.2096	-3667.2	21.2096	-2474.3	21.2096	-1526.09	21.2096	-382	21.2096	536.5	21.2096	1672.4	21.1895	2845
21.2359	-3668.85	21.2359	-2460.23	21.2359	-1512.34	21.2359	-379	21.2359	561.5	21.2359	1680.8	21.2158	2856
21.2621	-3655.5	21.2621	-2500.18	21.2621	-1552.6	21.2621	-412	21.2621	534	21.2621	1702.4	21.242	2835
21.2884	-3687.16	21.2884	-2513.16	21.2884	-1514.86	21.2884	-388	21.2884	554.5	21.2884	1678.4	21.2683	2834
21.3147	-3667.81	21.3147	-2509.16	21.3147	-1503.12	21.3147	-398	21.3147	532	21.3147	1664	21.2946	2850
21.3409	-3702.47	21.3409	-2526.19	21.3409	-1528.39	21.3409	-420	21.3409	549.5	21.3409	1684.4	21.3208	2857
21.3672	-3643.13	21.3672	-2532.23	21.3672	-1538.66	21.3672	-385	21.3672	551	21.3672	1694	21.3471	2840
21.3934	-3658.78	21.3934	-2522.28	21.3934	-1504.94	21.3934	-369	21.3934	524.5	21.3934	1695.2	21.3733	2830
21.4197	-3642.44	21.4197	-2491.35	21.4197	-1495.23	21.4197	-396	21.4197	539.5	21.4197	1671.2	21.3996	2842
21.4459	-3658.11	21.4459	-2499.42	21.4459	-1499.53	21.4459	-377	21.4459	542.5	21.4459	1661.6	21.4259	2848
21.4722	-3661.77	21.4722	-2547.49	21.4722	-1537.84	21.4722	-380	21.4722	560	21.4722	1688	21.4521	2867
21.4985	-3690.43	21.4985	-2544.57	21.4985	-1517.17	21.4985	-407	21.4985	536.5	21.4985	1692.8	21.4784	2840
21.5247	-3641.1	21.5247	-2518.64	21.5247	-1525.5	21.5247	-382	21.5247	529	21.5247	1664	21.5046	2836
21.551	-3672.77	21.551	-2499.7	21.551	-1509.85	21.551	-395	21.551	546.5	21.551	1649.6	21.5309	2873
21.5772	-3668.44	21.5772	-2509.75	21.5772	-1498.22	21.5772	-368	21.5772	548	21.5772	1658	21.5572	2830
21.6035	-3655.11	21.6035	-2550.79	21.6035	-1538.6	21.6035	-394	21.6035	538	21.6035	1678.4	21.5834	2840
21.6298	-3671.79	21.6298	-2470.82	21.6298	-1510	21.6298	-369	21.6298	551.5	21.6298	1653.2	21.6097	2866
21.656	-3651.46	21.656	-2508.82	21.656	-1510.42	21.656	-418	21.656	539	21.656	1670	21.6359	2858
21.6823	-3644.14	21.6823	-2535.79	21.6823	-1503.85	21.6823	-400	21.6823	544	21.6823	1648.4	21.6622	2842
21.7085	-3655.82	21.7085	-2497.74	21.7085	-1515.3	21.7085	-377	21.7085	538.5	21.7085	1700	21.6884	2835
21.7348	-3644.5	21.7348	-2528.66	21.7348	-1518.77	21.7348	-395	21.7348	557.5	21.7348	1671.2	21.7147	2833
21.7611	-3667.18	21.7611	-2507.54	21.7611	-1510.24	21.7611	-388	21.7611	559.5	21.7611	1682	21.741	2854
21.7873	-3666.87	21.7873	-2494.39	21.7873	-1502.72	21.7873	-389	21.7873	547.5	21.7873	1665.2	21.7672	2840
21.8136	-3670.56	21.8136	-2496.19	21.8136	-1476.22	21.8136	-357	21.8136	550	21.8136	1628	21.7935	2849
21.8399	-3669.25	21.8399	-2490.95	21.8399	-1503.71	21.8399	-394	21.8399	566.5	21.8399	1670	21.8198	2829
21.8661	-3644.94	21.8661	-2487.66	21.8661	-1502.21	21.8661	-351	21.8661	558	21.8661	1665.2	21.846	2857
21.8924	-3629.64	21.8924	-2536.32	21.8924	-1502.71	21.8924	-338	21.8924	556.5	21.8924	1654.4	21.8723	2869
21.9186	-3657.33	21.9186	-2502.93	21.9186	-1502.22	21.9186	-369	21.9186	559	21.9186	1694	21.8985	2862
21.9449	-3612.03	21.9449	-2548.47	21.9449	-1520.72	21.9449	-371	21.9449	544.5	21.9449	1674.8	21.9248	2846
21.9712	-3632.74	21.9712	-2537.96	21.9712	-1509.21	21.9712	-362	21.9712	578.5	21.9712	1638.8	21.9511	2850
21.9974	-3665.44	21.9974	-2521.37	21.9974	-1483.7	21.9974	-365	21.9974	541	21.9974	1677.2	21.9773	2859
22.0237	-3646.15	22.0237	-2520.72	22.0237	-1502.19	22.0237	-354	22.0237	557	22.0237	1667.6	22.0036	2845
22.0499	-3631.86	22.0499	-2500	22.0499	-1518.66	22.0499	-357	22.0499	564.5	22.0499	1673.6	22.0298	2851
22.0762	-3625.57	22.0762	-2520.2	22.0762	-1511.12	22.0762	-355	22.0762	555.5	22.0762	1696.4	22.0561	2845
22.1025	-3672.29	22.1025	-2521.32	22.1025	-1502.57	22.1025	-389	22.1025	572	22.1025	1713.2	22.0824	2875
22.1287	-3645	22.1287	-2514.36	22.1287	-1507	22.1287	-371	22.1287	555	22.1287	1718	22.1086	2858
22.155	-3661.73	22.155	-2505.32	22.155	-1483.42	22.155	-357	22.155	557	22.155	1644.8	22.1349	2825
22.1812	-3636.45	22.1812	-2526.19	22.1812	-1505.82	22.1812	-376	22.1812	541.5	22.1812	1677.2	22.1611	2833
22.2075	-3650.18	22.2075	-2497.96	22.2075	-1503.19	22.2075	-349	22.2075	562.5	22.2075	1701.2	22.1874	2852
22.2338	-3656.91	22.2338	-2544.65	22.2338	-1470.55	22.2338	-362	22.2338	543	22.2338	1668.8	22.2137	2842
22.26	-3634.64	22.26	-2511.23	22.26	-1502.88	22.26	-375	22.26	575	22.26	1709.6	22.2399	2874
22.2863	-3642.36	22.2863	-2506.72	22.2863	-1487.18	22.2863	-366	22.2863	549	22.2863	1686.8	22.2662	2838
22.3126	-3635.07	22.3126	-2515.1	22.3126	-1508.45	22.3126	-359	22.3126	565	22.3126	1676	22.2924	2858
22.3388	-3629.76	22.3388	-2521.38	22.3388	-1501.7	22.3388	-340	22.3388	560	22.3388	1666.4	22.3187	2855
22.3651	-3638.41	22.3651	-2490.55	22.3651	-1492.91	22.3651	-344	22.3651	573	22.3651	1702.4	22.345	2879
22.3913	-3641.03	22.3913	-2530.61	22.3913	-1514.09	22.3913	-355	22.3913	570	22.3913	1658	22.3712	2856
22.4176	-3650.59	22.4176	-2489.55	22.4176	-1496.23	22.4176	-349	22.4176	561	22.4176	1704.8	22.3975	2896
22.4439	-3655.09	22.4439	-2520.37	22.4439	-1488.33	22.4439	-350	22.4439	577	22.4439	1698.8	22.4237	2892
22.4701	-3627.54	22.4701	-2473.08	22.4701	-1498.4	22.4701	-361	22.4701	555.5	22.4701	1672.4	22.45	2872
22.4964	-3657.92	22.4964	-2445.66	22.4964	-1489.42	22.4964	-375	22.4964	568	22.4964	1692.8	22.4763	2855
22.5226	-3586.24	22.5226	-2497.11	22.5226	-1490.4	22.5226	-397	22.5226	562	22.5226	1694	22.5025	2860
22.5489	-3679.49	22.5489	-2529.43	22.5489	-1515.33	22.5489	-357	22.5489	571.5	22.5489	1689.2	22.5288	2859
22.5752	-3651.67	22.5752	-2492.62	22.5752	-1491.22	22.5752	-363	22.5752	557.5	22.5752	1706	22.5551	2867
22.6014	-3646.78	22.6014	-2509.68	22.6014	-1529.06	22.6014	-347	22.6014	558.5	22.6014	1719.2	22.5813	2888
22.6277	-3674.83	22.6277	-2501.59	22.6277	-1522.84	22.6277	-354	22.6277	552	22.6277	1685.6	22.6076	2862
22.6539	-3687.8	22.6539	-2496.37	22.6539	-1502.58	22.6539	-357	22.6539	565	22.6539	1679.6	22.6338	2897
22.6802	-3614.69	22.6802	-2500.99	22.6802	-1516.26	22.6802	-353	22.6802	552	22.6802	1670	22.6601	2861
22.7065	-3636.51	22.7065	-2497.48	22.7065	-1488.88	22.7065	-350	22.7065	552	22.7065	1720.4	22.6864	2887
22.7327	-3639.26	22.7327	-2522.81	22.7327	-1533.45	22.7327	-356	22.7327	559.5	22.7327	1676	22.7126	2853
22.759	-3676.92	22.759	-2505.98	22.759	-1531.97	22.759	-355	22.759	564	22.759	1658	22.7389	2857
22.7852	-3666.5	22.7852	-2500	22.7852	-1485.45	22.7852	-371	22.7852	567	22.7852	1761.2	22.7651	2863
22.8115	-3656	22.8115	-2478.86	22.8115	-1465.87	22.8115	-394	22.8115	551	22.8115	1703.6	22.7914	2865
22.8378	-3680.42	22.8378	-2498.57	22.8378	-1505.26	22.8378	-356	22.8378	533.5	22.8378	1692.8	22.8177	2876
22.864	-3634.75	22.864	-2486.15	22.864	-1496.6	22.864	-374	22.864	548.5	22.864	1694	22.8439	2839
22.8903	-3633.99	22.8903	-2459.59	22.8903	-1476.91	22.8903	-362	22.8903	563	22.8903	1679.6	22.8702	2848
22.9165	-3630.14	22.9165	-2507.92	22.9165	-1458.18	22.9165	-365	22.9165	566	22.9165	1653.2	22.8964	2848
22.9428	-3643.2	22.9428	-2501.14	22.9428	-1500.42	22.9428	-377	22.9428	553	22.9428	1676	22.9227	2872
22.9691	-3656.17	22.9691	-2518.27	22.9691	-1515.63	22.9691	-381	22.9691	563	22.9691	1688	22.949	2860
22.9953	-3645.05	22.9953	-2478.31	22.9953	-1486.81	22.9953	-389	22.9953	566.5	22.9953	1679.6	22.9752	2853
23.0216	-3642.83	23.0216	-2474.27	23.0216	-1513.96	23.0216	-378	23.0216	575	23.0216	1676	23.0015	2860
23.0478	-3629.51	23.0478	-2473.17	23.0478	-1495.09	23.0478	-354	23.0478	547.5	23.0478	1673.6	23.0277	2858
23.0741	-3664.09	23.0741	-2444.02	23.0741	-1491.2	23.0741	-346	23.0741	548.5	23.0741	1718	23.054	2870
23.1004	-3665.57	23.1004	-2499.82	23.1004	-1502.29	23.1004	-381	23.1004	560	23.1004	1684.4	23.0803	2837
23.1266	-3667.96	23.1266	-2497.6	23.1266	-1459.37	23.1266	-341	23.1266	548.5	23.1266	1680.8	23.1065	2846
23.1529	-3655.26	23.1529	-2502.35	23.1529	-1495.44	23.1529	-368	23.1529	543.5	23.1529	1680.8	23.1328	2868
23.1791	-3627.48	23.1791	-2489.09	23.1791	-1505.49	23.1791	-378	23.1791	552.5	23.1791	1702.4	23.1591	2845
23.2054	-3641.62	23.2054	-2471.83	23.2054	-1524.54	23.2054	-366	23.2054	548	23.2054	1684.4	23.1853	2863
23.2317	-3667.69	23.2317	-2470.58	23.2317	-1459.58	23.2317	-391	23.2317	536.5	23.2317	1704.8	23.2116	2836
23.2579	-3671.71	23.2579	-2479.35	23.2579	-1501.61	23.2579	-379	23.2579	546.5	23.2579	1662.8	23.2378	2872
23.2842	-3666.66	23.2842	-2509.15	23.2842	-1509.65	23.2842	-367	23.2842	544.5	23.2842	1709.6	23.2641	2867
23.3104	-3687.57	23.3104	-2500	23.3104	-1511.69	23.3104	-357	23.3104	555.5	23.3104	1709.6	23.2904	2870
23.3367	-3696.44	23.3367	-2518.9	23.3367	-1492.73	23.3367	-366	23.3367	530.5	23.3367	1668.8	23.3166	2859
23.363	-3650.26	23.363	-2460.84	23.363	-1515.78	23.363	-361	23.363	528	23.363	1654.4	23.3429	2859
23.3892	-3668.06	23.3892	-2515.83	23.3892	-1479.84	23.3892	-385	23.3892	535	23.3892	1727.6	23.3691	2867
23.4155	-3656.84	23.4155	-2494.86	23.4155	-1492.91	23.4155	-389	23.4155	552	23.4155	1670	23.3954	2852
23.4417	-3653.6	23.4417	-2488.92	23.4417	-1510	23.4417	-404	23.4417	533	23.4417	1695.2	23.4216	2830
23.468	-3651.35	23.468	-2493.02	23.468	-1480.1	23.468	-391	23.468	532.5	23.468	1668.8	23.4479	2826
23.4943	-3647.09	23.4943	-2464.14	23.4943	-1498.22	23.4943	-378	23.4943	532	23.4943	1672.4	23.4742	2842
23.5205	-3657.84	23.5205	-2502.29	23.5205	-1501.36	23.5205	-390	23.5205	561.5	23.5205	1677.2	23.5004	2829
23.5468	-3658.6	23.5468	-2473.45	23.5468	-1474.51	23.5468	-419	23.5468	536.5	23.5468	1684.4	23.5267	2844
23.573	-3655.37	23.573	-2499.62	23.573	-1493.67	23.573	-379	23.573	534	23.573	1631.6	23.5529	2832
23.5993	-3685.17	23.5993	-2531.81	23.5993	-1507.85	23.5993	-384	23.5993	528.5	23.5993	1672.4	23.5792	2850
23.6256	-3645.99	23.6256	-2500	23.6256	-1508.05	23.6256	-401	23.6256	536.5	23.6256	1662.8	23.6055	2855
23.6518	-3648.85	23.6518	-2495.19	23.6518	-1520.26	23.6518	-393	23.6518	547	23.6518	1718	23.6317	2837
23.6781	-3635.75	23.6781	-2499.39	23.6781	-1494.49	23.6781	-379	23.6781	547	23.6781	1660.4	23.658	2852
23.7044	-3641.7	23.7044	-2507.6	23.7044	-1515.73	23.7044	-363	23.7044	531.5	23.7044	1688	23.6843	2857
23.7306	-3658.7	23.7306	-2480.82	23.7306	-1489.98	23.7306	-407	23.7306	545.5	23.7306	1670	23.7105	2840
23.7569	-3644.77	23.7569	-2485.07	23.7569	-1523.24	23.7569	-393	23.7569	543.5	23.7569	1652	23.7368	2876
23.7831	-3642.9	23.7831	-2458.34	23.7831	-1514.52	23.7831	-394	23.7831	521	23.7831	1667.6	23.763	2857
23.8094	-3663.1	23.8094	-2475.65	23.8094	-1493.81	23.8094	-407	23.8094	533	23.8094	1694	23.7893	2827
23.8357	-3656.39	23.8357	-2458.99	23.8357	-1519.11	23.8357	-369	23.8357	528	23.8357	1672.4	23.8156	2838
23.8619	-3695.75	23.8619	-2479.38	23.8619	-1513.43	23.8619	-393	23.8619	544.5	23.8619	1623.2	23.8418	2840
23.8882	-3667.19	23.8882	-2460.82	23.8882	-1534.75	23.8882	-368	23.8882	536.5	23.8882	1742	23.8681	2852
23.9144	-3655.7	23.9144	-2474.31	23.9144	-1532.09	23.9144	-379	23.9144	518.5	23.9144	1696.4	23.8943	2843
23.9407	-3631.28	23.9407	-2484.85	23.9407	-1517.44	23.9407	-423	23.9407	536.5	23.9407	1671.2	23.9206	2851
23.967	-3629.93	23.967	-2468.47	23.967	-1488.8	23.967	-388	23.967	534	23.967	1664	23.9469	2842
23.9932	-3632.64	23.9932	-2488.15	23.9932	-1507.17	23.9932	-405	23.9932	543.5	23.9932	1666.4	23.9731	2859
24.0195	-3667.41	24.0195	-2478.9	24.0195	-1517.54	24.0195	-412	24.0195	528	24.0195	1650.8	23.9994	2857
24.0457	-3667.24	24.0457	-2481.74	24.0457	-1503.93	24.0457	-370	24.0457	525.5	24.0457	1680.8	24.0256	2829
24.072	-3643.13	24.072	-2464.66	24.072	-1499.33	24.072	-374	24.072	531	24.072	1658	24.0519	2830
24.0983	-3619.07	24.0983	-2489.68	24.0983	-1492.73	24.0983	-383	24.0983	530	24.0983	1664	24.0782	2847
24.1245	-3682.06	24.1245	-2468.79	24.1245	-1491.15	24.1245	-418	24.1245	515.5	24.1245	1642.4	24.1044	2835
24.1508	-3637.09	24.1508	-2500	24.1508	-1518.57	24.1508	-400	24.1508	533.5	24.1508	1680.8	24.1307	2841
24.1771	-3640.18	24.1771	-2454.32	24.1771	-1524	24.1771	-392	24.1771	518	24.1771	1662.8	24.1569	2848
24.2033	-3647.3	24.2033	-2457.74	24.2033	-1505.43	24.2033	-397	24.2033	520	24.2033	1677.2	24.1832	2837
24.2296	-3622.47	24.2296	-2480.26	24.2296	-1472.88	24.2296	-376	24.2296	543	24.2296	1655.6	24.2095	2822
24.2558	-3654.67	24.2558	-2453.89	24.2558	-1488.33	24.2558	-407	24.2558	534	24.2558	1690.4	24.2357	2856
24.2821	-3642.9	24.2821	-2469.6	24.2821	-1516.78	24.2821	-378	24.2821	522.5	24.2821	1674.8	24.262	2844
24.3084	-3661.17	24.3084	-2462.42	24.3084	-1506.25	24.3084	-402	24.3084	517	24.3084	1660.4	24.2883	2852
24.3346	-3681.47	24.3346	-2446.32	24.3346	-1504.72	24.3346	-395	24.3346	524.5	24.3346	1703.6	24.3145	2843
24.3609	-3629.79	24.3609	-2465.31	24.3609	-1526.19	24.3609	-389	24.3609	536	24.3609	1680.8	24.3408	2839
24.3871	-3629.13	24.3871	-2461.39	24.3871	-1514.67	24.3871	-399	24.3871	529	24.3871	1686.8	24.367	2877
24.4134	-3629.5	24.4134	-2471.55	24.4134	-1511.15	24.4134	-411	24.4134	512	24.4134	1659.2	24.3933	2845
24.4397	-3622.88	24.4397	-2448.8	24.4397	-1518.64	24.4397	-402	24.4397	538.5	24.4397	1671.2	24.4196	2839
24.4659	-3651.27	24.4659	-2475.12	24.4659	-1537.13	24.4659	-393	24.4659	524.5	24.4659	1694	24.4458	2848
24.4922	-3658.68	24.4922	-2470.52	24.4922	-1535.62	24.4922	-410	24.4922	518.5	24.4922	1739.6	24.4721	2848
24.5184	-3688.1	24.5184	-2492.99	24.5184	-1504.12	24.5184	-394	24.5184	521	24.5184	1684.4	24.4983	2857
24.5447	-3681.53	24.5447	-2445.53	24.5447	-1480.62	24.5447	-426	24.5447	533.5	24.5447	1689.2	24.5246	2839
24.571	-3639.96	24.571	-2477.13	24.571	-1535.13	24.571	-430	24.571	532	24.571	1682	24.5509	2848
24.5972	-3653.39	24.5972	-2463.81	24.5972	-1515.64	24.5972	-435	24.5972	540.5	24.5972	1666.4	24.5771	2832
24.6235	-3658.82	24.6235	-2449.54	24.6235	-1524.15	24.6235	-403	24.6235	521	24.6235	1666.4	24.6034	2845
24.6497	-3661.24	24.6497	-2480.34	24.6497	-1524.66	24.6497	-411	24.6497	520	24.6497	1696.4	24.6296	2845
24.676	-3659.66	24.676	-2483.19	24.676	-1529.18	24.676	-384	24.676	527	24.676	1665.2	24.6559	2835
24.7023	-3672.07	24.7023	-2463.1	24.7023	-1528.7	24.7023	-435	24.7023	512.5	24.7023	1674.8	24.6822	2839
24.7285	-3678.46	24.7285	-2458.05	24.7285	-1505.22	24.7285	-395	24.7285	518.5	24.7285	1677.2	24.7084	2852
24.7548	-3625.84	24.7548	-2496.06	24.7548	-1502.75	24.7548	-407	24.7548	513.5	24.7548	1696.4	24.7347	2852
24.781	-3658.21	24.781	-2496.12	24.781	-1497.28	24.781	-405	24.781	529.5	24.781	1685.6	24.7609	2841
24.8073	-3667.55	24.8073	-2479.22	24.8073	-1517.81	24.8073	-398	24.8073	527	24.8073	1676	24.7872	2857
24.8336	-3680.87	24.8336	-2487.36	24.8336	-1498.35	24.8336	-403	24.8336	506.5	24.8336	1697.6	24.8135	2852
24.8598	-3658.16	24.8598	-2470.54	24.8598	-1505.88	24.8598	-374	24.8598	524	24.8598	1653.2	24.8397	2853
24.8861	-3662.42	24.8861	-2494.75	24.8861	-1500.43	24.8861	-394	24.8861	524	24.8861	1698.8	24.866	2864
24.9123	-3655.66	24.9123	-2486	24.9123	-1524.97	24.9123	-391	24.9123	527	24.9123	1665.2	24.8922	2886
24.9386	-3623.85	24.9386	-2495.28	24.9386	-1534.52	24.9386	-396	24.9386	533	24.9386	1665.2	24.9185	2888
24.9649	-3675.02	24.9649	-2480.59	24.9649	-1501.07	24.9649	-390	24.9649	524	24.9649	1697.6	24.9448	2851
24.9911	-3657.14	24.9911	-2462.93	24.9911	-1515.62	24.9911	-420	24.9911	529.5	24.9911	1662.8	24.971	2856
25.0174	-3650.22	25.0174	-2484.29	25.0174	-1528.18	25.0174	-415	25.0174	518.5	25.0174	1659.2	24.9973	2876
25.0436	-3670.26	25.0436	-2476.67	25.0436	-1478.74	25.0436	-420	25.0436	511.5	25.0436	1677.2	25.0236	2883
25.0699	-3647.26	25.0699	-2486.06	25.0699	-1501.3	25.0699	-420	25.0699	523.5	25.0699	1673.6	25.0498	2872
25.0962	-3614.22	25.0962	-2461.47	25.0962	-1499.87	25.0962	-422	25.0962	523	25.0962	1696.4	25.0761	2898
25.1224	-3665.16	25.1224	-2500.9	25.1224	-1520.44	25.1224	-420	25.1224	525	25.1224	1667.6	25.1023	2857
25.1487	-3622.07	25.1487	-2502.33	25.1487	-1478.01	25.1487	-418	25.1487	526	25.1487	1665.2	25.1286	2870
25.1749	-3660.94	25.1749	-2492.78	25.1749	-1535.58	25.1749	-419	25.1749	537	25.1749	1654.4	25.1548	2878
25.2012	-3637.8	25.2012	-2461.23	25.2012	-1502.16	25.2012	-399	25.2012	515.5	25.2012	1692.8	25.1811	2890
25.2275	-3628.63	25.2275	-2486.67	25.2275	-1518.74	25.2275	-419	25.2275	526	25.2275	1641.2	25.2074	2871
25.2537	-3644.44	25.2537	-2463.12	25.2537	-1524.33	25.2537	-407	25.2537	531.5	25.2537	1671.2	25.2336	2891
25.28	-3699.24	25.28	-2516.57	25.28	-1482.91	25.28	-424	25.28	521	25.28	1664	25.2599	2890
25.3062	-3654.02	25.3062	-2501.01	25.3062	-1533.5	25.3062	-421	25.3062	504	25.3062	1659.2	25.2861	2890
25.3325	-3633.8	25.3325	-2475.44	25.3325	-1508.09	25.3325	-407	25.3325	522.5	25.3325	1643.6	25.3124	2876
25.3588	-3630.56	25.3588	-2481.87	25.3588	-1521.69	25.3588	-409	25.3588	525	25.3588	1656.8	25.3387	2878
25.385	-3683.32	25.385	-2486.28	25.385	-1499.29	25.385	-412	25.385	514.5	25.385	1665.2	25.3649	2908
25.4113	-3636.07	25.4113	-2483.67	25.4113	-1513.89	25.4113	-407	25.4113	525.5	25.4113	1682	25.3912	2872
25.4376	-3644.82	25.4376	-2485.04	25.4376	-1496.49	25.4376	-395	25.4376	508.5	25.4376	1673.6	25.4174	2885
25.4638	-3653.57	25.4638	-2497.39	25.4638	-1500.1	25.4638	-396	25.4638	521	25.4638	1646	25.4437	2873
25.4901	-3635.33	25.4901	-2481.72	25.4901	-1479.71	25.4901	-401	25.4901	529.5	25.4901	1649.6	25.47	2871
25.5163	-3616.1	25.5163	-2507.03	25.5163	-1499.32	25.5163	-407	25.5163	529.5	25.5163	1685.6	25.4962	2880
25.5426	-3639.87	25.5426	-2515.3	25.5426	-1506.94	25.5426	-408	25.5426	521.5	25.5426	1692.8	25.5225	2857
25.5689	-3610.65	25.5689	-2484.54	25.5689	-1493.56	25.5689	-440	25.5689	528.5	25.5689	1674.8	25.5488	2864
25.5951	-3602.45	25.5951	-2534.75	25.5951	-1504.18	25.5951	-404	25.5951	531.5	25.5951	1659.2	25.575	2866
25.6214	-3633.27	25.6214	-2520.93	25.6214	-1494.8	25.6214	-370	25.6214	516	25.6214	1672.4	25.6013	2901
25.6476	-3621.11	25.6476	-2492.08	25.6476	-1506.43	25.6476	-425	25.6476	532	25.6476	1661.6	25.6275	2888
25.6739	-3614.97	25.6739	-2545.21	25.6739	-1515.06	25.6739	-408	25.6739	528	25.6739	1680.8	25.6538	2862
25.7002	-3639.85	25.7002	-2527.3	25.7002	-1507.69	25.7002	-411	25.7002	526	25.7002	1683.2	25.6801	2877
25.7264	-3644.76	25.7264	-2516.36	25.7264	-1517.33	25.7264	-399	25.7264	534	25.7264	1698.8	25.7063	2884
25.7527	-3633.71	25.7527	-2488.4	25.7527	-1518.97	25.7527	-393	25.7527	523	25.7527	1698.8	25.7326	2927
25.7789	-3619.68	25.7789	-2499.41	25.7789	-1490.61	25.7789	-375	25.7789	529	25.7789	1654.4	25.7588	2890
25.8052	-3638.69	25.8052	-2495.4	25.8052	-1515.25	25.8052	-416	25.8052	529.5	25.8052	1658	25.7851	2896
25.8315	-3662.74	25.8315	-2500.36	25.8315	-1488.9	25.8315	-417	25.8315	522.5	25.8315	1668.8	25.8114	2900
25.8577	-3616.83	25.8577	-2500.29	25.8577	-1511.55	25.8577	-425	25.8577	516.5	25.8577	1680.8	25.8376	2877
25.884	-3634.96	25.884	-2517.2	25.884	-1515.2	25.884	-407	25.884	542.5	25.884	1706	25.8639	2884
25.9102	-3633.14	25.9102	-2512.09	25.9102	-1494.86	25.9102	-407	25.9102	513.5	25.9102	1673.6	25.8901	2876
25.9365	-3631.36	25.9365	-2504.95	25.9365	-1494.51	25.9365	-437	25.9365	523	25.9365	1688	25.9164	2853
25.9628	-3603.64	25.9628	-2540.79	25.9628	-1486.17	25.9628	-420	25.9628	510	25.9628	1662.8	25.9427	2887
25.989	-3610.97	25.989	-2508.61	25.989	-1518.84	25.989	-420	25.989	535.5	25.989	1671.2	25.9689	2868
26.0153	-3612.35	26.0153	-2504.4	26.0153	-1514.5	26.0153	-432	26.0153	524	26.0153	1688	25.9952	2896
26.0416	-3606.8	26.0416	-2497.18	26.0416	-1474.17	26.0416	-419	26.0416	511	26.0416	1665.2	26.0215	2862
26.0678	-3655.3	26.0678	-2492.93	26.0678	-1494.85	26.0678	-384	26.0678	534	26.0678	1719.2	26.0477	2867
26.0941	-3637.87	26.0941	-2508.67	26.0941	-1506.52	26.0941	-401	26.0941	521	26.0941	1694	26.074	2866
26.1203	-3618.49	26.1203	-2492.38	26.1203	-1495.2	26.1203	-406	26.1203	528	26.1203	1678.4	26.1002	2878
26.1466	-3625.17	26.1466	-2511.08	26.1466	-1499.88	26.1466	-421	26.1466	525	26.1466	1696.4	26.1265	2876
26.1729	-3617.9	26.1729	-2528.76	26.1729	-1518.56	26.1729	-408	26.1729	520.5	26.1729	1702.4	26.1528	2882
26.1991	-3651.68	26.1991	-2505.42	26.1991	-1507.25	26.1991	-433	26.1991	519	26.1991	1725.2	26.179	2881
26.2254	-3635.51	26.2254	-2524.07	26.2254	-1511.93	26.2254	-416	26.2254	529.5	26.2254	1684.4	26.2053	2866
26.2516	-3631.39	26.2516	-2530.7	26.2516	-1478.62	26.2516	-427	26.2516	520.5	26.2516	1698.8	26.2315	2885
26.2779	-3602.31	26.2779	-2530.31	26.2779	-1511.32	26.2779	-412	26.2779	525.5	26.2779	1682	26.2578	2845
26.3041	-3596.27	26.3041	-2520.91	26.3041	-1517.01	26.3041	-415	26.3041	527.5	26.3041	1700	26.2841	2883
26.3304	-3628.27	26.3304	-2491.49	26.3304	-1507.71	26.3304	-417	26.3304	525	26.3304	1684.4	26.3103	2860
26.3567	-3622.31	26.3567	-2525.06	26.3567	-1512.42	26.3567	-433	26.3567	522.5	26.3567	1683.2	26.3366	2856
26.3829	-3623.38	26.3829	-2524.61	26.3829	-1510.12	26.3829	-422	26.3829	533	26.3829	1715.6	26.3628	2853
26.4092	-3631.49	26.4092	-2491.16	26.4092	-1495.83	26.4092	-421	26.4092	526	26.4092	1672.4	26.3891	2847
26.4355	-3655.62	26.4355	-2512.69	26.4355	-1478.54	26.4355	-418	26.4355	515	26.4355	1708.4	26.4154	2866
26.4617	-3652.79	26.4617	-2510.21	26.4617	-1496.25	26.4617	-425	26.4617	527.5	26.4617	1708.4	26.4416	2848
26.488	-3623.98	26.488	-2484.72	26.488	-1467.96	26.488	-419	26.488	520	26.488	1698.8	26.4679	2872
26.5142	-3642.19	26.5142	-2491.21	26.5142	-1481.68	26.5142	-414	26.5142	539	26.5142	1686.8	26.4941	2867
26.5405	-3641.43	26.5405	-2518.7	26.5405	-1485.4	26.5405	-437	26.5405	532	26.5405	1706	26.5204	2847
26.5668	-3637.68	26.5668	-2504.18	26.5668	-1486.12	26.5668	-424	26.5668	525.5	26.5668	1716.8	26.5467	2901
26.593	-3646.95	26.593	-2534.65	26.593	-1522.85	26.593	-408	26.593	518	26.593	1704.8	26.5729	2851
26.6193	-3641.23	26.6193	-2518.11	26.6193	-1483.58	26.6193	-411	26.6193	519	26.6193	1718	26.5992	2849
26.6455	-3640.53	26.6455	-2516.57	26.6455	-1506.31	26.6455	-421	26.6455	537	26.6455	1724	26.6254	2840
26.6718	-3629.84	26.6718	-2502.01	26.6718	-1515.04	26.6718	-446	26.6718	525	26.6718	1712	26.6517	2868
26.6981	-3619.15	26.6981	-2529.45	26.6981	-1527.78	26.6981	-422	26.6981	509.5	26.6981	1686.8	26.678	2874
26.7243	-3640.47	26.7243	-2508.89	26.7243	-1481.52	26.7243	-431	26.7243	512.5	26.7243	1696.4	26.7042	2840
26.7506	-3630.79	26.7506	-2511.32	26.7506	-1516.26	26.7506	-417	26.7506	516.5	26.7506	1690.4	26.7305	2833
26.7768	-3639.11	26.7768	-2511.74	26.7768	-1510	26.7768	-413	26.7768	522	26.7768	1698.8	26.7567	2857
26.8031	-3644.43	26.8031	-2527.17	26.8031	-1483.75	26.8031	-422	26.8031	516	26.8031	1674.8	26.783	2857
26.8294	-3662.75	26.8294	-2526.58	26.8294	-1523.49	26.8294	-423	26.8294	533.5	26.8294	1703.6	26.8093	2870
26.8556	-3636.06	26.8556	-2470	26.8556	-1499.25	26.8556	-419	26.8556	506.5	26.8556	1677.2	26.8355	2852
26.8819	-3639.36	26.8819	-2508.41	26.8819	-1489	26.8819	-420	26.8819	530.5	26.8819	1653.2	26.8618	2849
26.9081	-3645.66	26.9081	-2518.82	26.9081	-1531.76	26.9081	-438	26.9081	513.5	26.9081	1672.4	26.888	2850
26.9344	-3622.93	26.9344	-2498.23	26.9344	-1492.51	26.9344	-433	26.9344	518	26.9344	1680.8	26.9143	2857
26.9607	-3646.2	26.9607	-2497.64	26.9607	-1518.27	26.9607	-432	26.9607	519.5	26.9607	1691.6	26.9406	2828
26.9869	-3665.45	26.9869	-2497.05	26.9869	-1537.04	26.9869	-417	26.9869	521.5	26.9869	1670	26.9668	2849
27.0132	-3652.67	27.0132	-2541.46	27.0132	-1498.8	27.0132	-439	27.0132	520.5	27.0132	1682	26.9931	2867
27.0394	-3632.88	27.0394	-2533.87	27.0394	-1524.57	27.0394	-420	27.0394	523.5	27.0394	1692.8	27.0193	2836
27.0657	-3667.06	27.0657	-2518.29	27.0657	-1521.34	27.0657	-435	27.0657	532.5	27.0657	1688	27.0456	2836
27.092	-3646.21	27.092	-2509.7	27.092	-1503.11	27.092	-419	27.092	520.5	27.092	1661.6	27.0719	2845
27.1182	-3664.33	27.1182	-2494.12	27.1182	-1507.88	27.1182	-403	27.1182	518.5	27.1182	1670	27.0981	2869
27.1445	-3671.43	27.1445	-2492.53	27.1445	-1506.66	27.1445	-412	27.1445	516.5	27.1445	1630.4	27.1244	2848
27.1708	-3644.49	27.1708	-2510.95	27.1708	-1523.44	27.1708	-400	27.1708	522	27.1708	1685.6	27.1506	2850
27.197	-3631.51	27.197	-2498.38	27.197	-1509.22	27.197	-398	27.197	510	27.197	1656.8	27.1769	2875
27.2233	-3640.5	27.2233	-2511.8	27.2233	-1524	27.2233	-393	27.2233	504	27.2233	1652	27.2032	2840
27.2495	-3630.44	27.2495	-2506.22	27.2495	-1497.78	27.2495	-434	27.2495	505.5	27.2495	1670	27.2294	2844
27.2758	-3666.35	27.2758	-2497.65	27.2758	-1518.56	27.2758	-447	27.2758	509.5	27.2758	1661.6	27.2557	2844
27.3021	-3629.21	27.3021	-2528.08	27.3021	-1507.35	27.3021	-419	27.3021	518.5	27.3021	1658	27.2819	2834
27.3283	-3667.02	27.3283	-2522.51	27.3283	-1526.14	27.3283	-418	27.3283	502.5	27.3283	1665.2	27.3082	2846
27.3546	-3658.78	27.3546	-2517.95	27.3546	-1488.93	27.3546	-410	27.3546	505.5	27.3546	1672.4	27.3345	2843
27.3808	-3642.49	27.3808	-2529.38	27.3808	-1461.72	27.3808	-431	27.3808	507	27.3808	1672.4	27.3607	2832
27.4071	-3650.15	27.4071	-2484.82	27.4071	-1494.51	27.4071	-412	27.4071	511	27.4071	1656.8	27.387	2839
27.4334	-3673.77	27.4334	-2514.26	27.4334	-1525.31	27.4334	-448	27.4334	499.5	27.4334	1677.2	27.4133	2835
27.4596	-3627.34	27.4596	-2499.7	27.4596	-1521.1	27.4596	-455	27.4596	501	27.4596	1676	27.4395	2823
27.4859	-3653.86	27.4859	-2495.15	27.4859	-1499.9	27.4859	-439	27.4859	513	27.4859	1652	27.4658	2832
27.5121	-3634.34	27.5121	-2511.6	27.5121	-1524.7	27.5121	-453	27.5121	520.5	27.5121	1677.2	27.492	2851
27.5384	-3636.78	27.5384	-2515.05	27.5384	-1536.5	27.5384	-422	27.5384	509	27.5384	1622	27.5183	2834
27.5647	-3639.18	27.5647	-2493.5	27.5647	-1543.3	27.5647	-426	27.5647	513	27.5647	1653.2	27.5446	2823
27.5909	-3620.54	27.5909	-2541.96	27.5909	-1534.11	27.5909	-445	27.5909	516.5	27.5909	1641.2	27.5708	2836
27.6172	-3654.87	27.6172	-2499.42	27.6172	-1502.91	27.6172	-407	27.6172	496	27.6172	1642.4	27.5971	2827
27.6434	-3666.16	27.6434	-2519.88	27.6434	-1503.71	27.6434	-446	27.6434	511	27.6434	1670	27.6233	2829
27.6697	-3654.42	27.6697	-2493.34	27.6697	-1501.52	27.6697	-429	27.6697	498.5	27.6697	1643.6	27.6496	2862
27.696	-3652.65	27.696	-2511.81	27.696	-1488.33	27.696	-433	27.696	499	27.696	1631.6	27.6759	2799
27.7222	-3652.85	27.7222	-2515.28	27.7222	-1520.14	27.7222	-439	27.7222	510.5	27.7222	1635.2	27.7021	2843
27.7485	-3647.03	27.7485	-2512.75	27.7485	-1507.95	27.7485	-440	27.7485	495	27.7485	1636.4	27.7284	2844
27.7747	-3678.18	27.7747	-2469.23	27.7747	-1510.76	27.7747	-446	27.7747	494.5	27.7747	1660.4	27.7546	2856
27.801	-3661.3	27.801	-2498.71	27.801	-1496.57	27.801	-457	27.801	515.5	27.801	1648.4	27.7809	2847
27.8273	-3675.41	27.8273	-2511.19	27.8273	-1502.38	27.8273	-439	27.8273	508.5	27.8273	1637.6	27.8072	2865
27.8535	-3642.49	27.8535	-2478.67	27.8535	-1520.19	27.8535	-451	27.8535	498	27.8535	1653.2	27.8334	2835
27.8798	-3629.56	27.8798	-2521.16	27.8798	-1483.01	27.8798	-448	27.8798	499	27.8798	1644.8	27.8597	2834
27.9061	-3645.61	27.9061	-2516.65	27.9061	-1509.82	27.9061	-416	27.9061	506	27.9061	1641.2	27.886	2871
27.9323	-3641.65	27.9323	-2499.15	27.9323	-1521.64	27.9323	-425	27.9323	507	27.9323	1635.2	27.9122	2856
27.9586	-3655.67	27.9586	-2485.65	27.9586	-1512.45	27.9586	-446	27.9586	506.5	27.9586	1641.2	27.9385	2833
27.9848	-3667.69	27.9848	-2524.15	27.9848	-1515.27	27.9848	-456	27.9848	515.5	27.9848	1631.6	27.9647	2848
28.0111	-3657.69	28.0111	-2510.66	28.0111	-1493.09	28.0111	-451	28.0111	509	28.0111	1614.8	27.991	2871
28.0373	-3619.69	28.0373	-2487.17	28.0373	-1520.91	28.0373	-438	28.0373	512	28.0373	1666.4	28.0173	2855
28.0636	-3636.68	28.0636	-2497.68	28.0636	-1508.72	28.0636	-468	28.0636	517.5	28.0636	1611.2	28.0435	2862
28.0899	-3666.67	28.0899	-2488.2	28.0899	-1516.54	28.0899	-463	28.0899	502.5	28.0899	1628	28.0698	2865
28.1161	-3653.65	28.1161	-2506.72	28.1161	-1515.36	28.1161	-450	28.1161	504.5	28.1161	1652	28.096	2866
28.1424	-3644.64	28.1424	-2521.24	28.1424	-1509.18	28.1424	-492	28.1424	504	28.1424	1646	28.1223	2841
28.1686	-3649.63	28.1686	-2508.77	28.1686	-1510	28.1686	-435	28.1686	507	28.1686	1618.4	28.1486	2850
28.1949	-3625.62	28.1949	-2491.3	28.1949	-1495.82	28.1949	-416	28.1949	502.5	28.1949	1618.4	28.1748	2845
28.2212	-3664.61	28.2212	-2518.84	28.2212	-1521.64	28.2212	-471	28.2212	502.5	28.2212	1629.2	28.2011	2835
28.2474	-3654.62	28.2474	-2499.38	28.2474	-1508.46	28.2474	-455	28.2474	524.5	28.2474	1647.2	28.2273	2838
28.2737	-3640.63	28.2737	-2489.92	28.2737	-1480.28	28.2737	-435	28.2737	495.5	28.2737	1613.6	28.2536	2855
28.3	-3613.65	28.3	-2494.47	28.3	-1518.1	28.3	-452	28.3	504	28.3	1622	28.2799	2842
28.3262	-3634.68	28.3262	-2463.02	28.3262	-1518.92	28.3262	-453	28.3262	505.5	28.3262	1632.8	28.3061	2851
28.3525	-3649.73	28.3525	-2506.58	28.3525	-1506.74	28.3525	-431	28.3525	499.5	28.3525	1642.4	28.3324	2859
28.3787	-3651.8	28.3787	-2512.14	28.3787	-1514.57	28.3787	-453	28.3787	497	28.3787	1655.6	28.3586	2844
28.405	-3632.88	28.405	-2499.71	28.405	-1512.39	28.405	-433	28.405	496	28.405	1626.8	28.3849	2855
28.4313	-3624.98	28.4313	-2467.28	28.4313	-1511.21	28.4313	-438	28.4313	510	28.4313	1626.8	28.4112	2845
28.4575	-3613.1	28.4575	-2499.85	28.4575	-1512.03	28.4575	-455	28.4575	503.5	28.4575	1620.8	28.4374	2866
28.4838	-3622.24	28.4838	-2525.43	28.4838	-1535.86	28.4838	-437	28.4838	500	28.4838	1616	28.4637	2848
28.51	-3619.41	28.51	-2503.01	28.51	-1537.68	28.51	-467	28.51	495.5	28.51	1618.4	28.4899	2830
28.5363	-3642.61	28.5363	-2503.6	28.5363	-1499.5	28.5363	-473	28.5363	517	28.5363	1616	28.5162	2857
28.5626	-3636.83	28.5626	-2532.19	28.5626	-1526.32	28.5626	-464	28.5626	497.5	28.5626	1638.8	28.5425	2859
28.5888	-3638.09	28.5888	-2489.79	28.5888	-1517.15	28.5888	-466	28.5888	508	28.5888	1616	28.5687	2855
28.6151	-3632.37	28.6151	-2519.39	28.6151	-1514.97	28.6151	-431	28.6151	501	28.6151	1635.2	28.595	2878
28.6413	-3613.69	28.6413	-2500	28.6413	-1538.79	28.6413	-459	28.6413	503.5	28.6413	1644.8	28.6212	2842
28.6676	-3617.04	28.6676	-2486.61	28.6676	-1501.62	28.6676	-466	28.6676	504.5	28.6676	1623.2	28.6475	2853
28.6939	-3614.43	28.6939	-2485.23	28.6939	-1530.44	28.6939	-461	28.6939	504.5	28.6939	1625.6	28.6738	2828
28.7201	-3640.86	28.7201	-2493.85	28.7201	-1531.26	28.7201	-469	28.7201	508	28.7201	1634	28.7	2876
28.7464	-3645.34	28.7464	-2500.48	28.7464	-1511.09	28.7464	-439	28.7464	486.5	28.7464	1640	28.7263	2880
28.7726	-3660.85	28.7726	-2527.11	28.7726	-1502.91	28.7726	-440	28.7726	497	28.7726	1642.4	28.7525	2862
28.7989	-3616.4	28.7989	-2489.74	28.7989	-1500.73	28.7989	-439	28.7989	493.5	28.7989	1619.6	28.7788	2819
28.8252	-3636	28.8252	-2522.38	28.8252	-1511.56	28.8252	-456	28.8252	507	28.8252	1601.6	28.8051	2835
28.8514	-3622.64	28.8514	-2517.03	28.8514	-1526.38	28.8514	-453	28.8514	489.5	28.8514	1595.6	28.8313	2845
28.8777	-3626.32	28.8777	-2509.67	28.8777	-1518.21	28.8777	-454	28.8777	493.5	28.8777	1620.8	28.8576	2870
28.9039	-3614.04	28.9039	-2501.32	28.9039	-1518.03	28.9039	-475	28.9039	491.5	28.9039	1623.2	28.8838	2820
28.9302	-3634.8	28.9302	-2513.98	28.9302	-1517.85	28.9302	-438	28.9302	486.5	28.9302	1655.6	28.9101	2821
28.9565	-3618.59	28.9565	-2510.64	28.9565	-1545.68	28.9565	-457	28.9565	502	28.9565	1625.6	28.9364	2826
28.9827	-3628.41	28.9827	-2528.3	28.9827	-1534.5	28.9827	-437	28.9827	497.5	28.9827	1612.4	28.9626	2838
29.009	-3640.26	29.009	-2510.97	29.009	-1517.33	29.009	-456	29.009	492	29.009	1595.6	28.9889	2811
29.0353	-3639.15	29.0353	-2506.64	29.0353	-1519.15	29.0353	-464	29.0353	494	29.0353	1652	29.0151	2831
29.0615	-3633.06	29.0615	-2478.31	29.0615	-1520.98	29.0615	-454	29.0615	501	29.0615	1606.4	29.0414	2857
29.0878	-3649	29.0878	-2504.99	29.0878	-1525.8	29.0878	-468	29.0878	508.5	29.0878	1610	29.0677	2807
29.114	-3609.97	29.114	-2494.67	29.114	-1511.62	29.114	-457	29.114	495	29.114	1622	29.0939	2815
29.1403	-3660.96	29.1403	-2525.35	29.1403	-1546.45	29.1403	-429	29.1403	487.5	29.1403	1612.4	29.1202	2843
29.1666	-3633.98	29.1666	-2488.04	29.1666	-1508.27	29.1666	-442	29.1666	484.5	29.1666	1608.8	29.1465	2813
29.1928	-3632.02	29.1928	-2480.73	29.1928	-1544.1	29.1928	-437	29.1928	498	29.1928	1617.2	29.1727	2819
29.2191	-3656.07	29.2191	-2480.42	29.2191	-1533.92	29.2191	-437	29.2191	499	29.2191	1608.8	29.199	2841
29.2453	-3648.15	29.2453	-2477.12	29.2453	-1538.74	29.2453	-453	29.2453	501.5	29.2453	1643.6	29.2252	2833
29.2716	-3610.24	29.2716	-2491.81	29.2716	-1512.57	29.2716	-476	29.2716	498	29.2716	1638.8	29.2515	2830
29.2979	-3650.34	29.2979	-2481.51	29.2979	-1525.39	29.2979	-459	29.2979	485	29.2979	1607.6	29.2778	2823
29.3241	-3635.47	29.3241	-2506.22	29.3241	-1532.22	29.3241	-445	29.3241	498	29.3241	1613.6	29.304	2816
29.3504	-3610.6	29.3504	-2495.92	29.3504	-1510.04	29.3504	-479	29.3504	499	29.3504	1619.6	29.3303	2820
29.3766	-3620.74	29.3766	-2533.63	29.3766	-1534.86	29.3766	-453	29.3766	505	29.3766	1617.2	29.3565	2802
29.4029	-3644.89	29.4029	-2496.34	29.4029	-1515.69	29.4029	-441	29.4029	491	29.4029	1601.6	29.3828	2828
29.4292	-3638.06	29.4292	-2495.05	29.4292	-1539.51	29.4292	-482	29.4292	499.5	29.4292	1616	29.4091	2798
29.4554	-3666.22	29.4554	-2495.76	29.4554	-1531.33	29.4554	-455	29.4554	495.5	29.4554	1623.2	29.4353	2818
29.4817	-3635.39	29.4817	-2501.48	29.4817	-1546.16	29.4817	-464	29.4817	491.5	29.4817	1630.4	29.4616	2835
29.5079	-3644.57	29.5079	-2524.19	29.5079	-1534.98	29.5079	-465	29.5079	492	29.5079	1623.2	29.4878	2828
29.5342	-3644.74	29.5342	-2489.91	29.5342	-1516.8	29.5342	-451	29.5342	488	29.5342	1624.4	29.5141	2817
29.5605	-3624.92	29.5605	-2511.63	29.5605	-1527.62	29.5605	-468	29.5605	497.5	29.5605	1620.8	29.5404	2800
29.5867	-3649.1	29.5867	-2525.35	29.5867	-1529.45	29.5867	-461	29.5867	498.5	29.5867	1607.6	29.5666	2798
29.613	-3648.27	29.613	-2485.07	29.613	-1516.27	29.613	-445	29.613	497.5	29.613	1607.6	29.5929	2790
29.6393	-3643.44	29.6393	-2498.8	29.6393	-1506.09	29.6393	-472	29.6393	499	29.6393	1583.6	29.6192	2818
29.6655	-3659.6	29.6655	-2517.52	29.6655	-1514.91	29.6655	-477	29.6655	497.5	29.6655	1634	29.6454	2818
29.6918	-3652.75	29.6918	-2509.25	29.6918	-1511.73	29.6918	-466	29.6918	488	29.6918	1628	29.6717	2816
29.718	-3629.9	29.718	-2502.97	29.718	-1529.56	29.718	-459	29.718	491.5	29.718	1620.8	29.6979	2830
29.7443	-3647.03	29.7443	-2529.7	29.7443	-1535.38	29.7443	-454	29.7443	490.5	29.7443	1629.2	29.7242	2825
29.7706	-3649.15	29.7706	-2487.43	29.7706	-1529.2	29.7706	-490	29.7706	496.5	29.7706	1606.4	29.7505	2811
29.7968	-3652.26	29.7968	-2500.16	29.7968	-1511.02	29.7968	-460	29.7968	499.5	29.7968	1619.6	29.7767	2808
29.8231	-3632.36	29.8231	-2498.89	29.8231	-1529.84	29.8231	-485	29.8231	506.5	29.8231	1631.6	29.803	2807
29.8493	-3679.44	29.8493	-2505.62	29.8493	-1524.66	29.8493	-459	29.8493	495	29.8493	1606.4	29.8292	2802
29.8756	-3657.5	29.8756	-2521.35	29.8756	-1527.48	29.8756	-448	29.8756	475.5	29.8756	1611.2	29.8555	2784
29.9018	-3643.54	29.9018	-2512.08	29.9018	-1525.3	29.9018	-465	29.9018	499	29.9018	1617.2	29.8818	2798
29.9281	-3659.55	29.9281	-2503.81	29.9281	-1513.12	29.9281	-465	29.9281	499	29.9281	1620.8	29.908	2801
29.9544	-3634.55	29.9544	-2492.54	29.9544	-1519.94	29.9544	-467	29.9544	482.5	29.9544	1617.2	29.9343	2795
29.9806	-3634.53	29.9806	-2530.27	29.9806	-1480.76	29.9806	-490	29.9806	488	29.9806	1605.2	29.9605	2795
30.0069	-3625.48	30.0069	-2519	30.0069	-1520.58	30.0069	-481	30.0069	488.5	30.0069	1605.2	29.9868	2781
30.0331	-3651.41	30.0331	-2522.73	30.0331	-1523.39	30.0331	-468	30.0331	490	30.0331	1593.2	30.013	2789
30.0594	-3641.32	30.0594	-2500.46	30.0594	-1529.21	30.0594	-447	30.0594	496.5	30.0594	1620.8	30.0393	2785
30.0857	-3659.21	30.0857	-2504.19	30.0857	-1536.03	30.0857	-469	30.0857	490.5	30.0857	1582.4	30.0656	2815
30.1119	-3651.08	30.1119	-2470.92	30.1119	-1507.85	30.1119	-478	30.1119	491.5	30.1119	1589.6	30.0918	2794
30.1382	-3642.93	30.1382	-2530.65	30.1382	-1514.66	30.1382	-473	30.1382	481.5	30.1382	1604	30.1181	2793
30.1645	-3649.76	30.1645	-2499.37	30.1645	-1523.48	30.1645	-454	30.1645	504	30.1645	1614.8	30.1444	2779
30.1907	-3659.57	30.1907	-2501.1	30.1907	-1522.3	30.1907	-476	30.1907	495	30.1907	1620.8	30.1706	2779
30.217	-3646.36	30.217	-2499.83	30.217	-1521.11	30.217	-469	30.217	487	30.217	1636.4	30.1969	2804
30.2432	-3643.14	30.2432	-2510.55	30.2432	-1519.93	30.2432	-451	30.2432	497	30.2432	1604	30.2231	2788
30.2695	-3627.9	30.2695	-2492.27	30.2695	-1531.74	30.2695	-465	30.2695	501	30.2695	1625.6	30.2494	2807
30.2958	-3666.64	30.2958	-2510	30.2958	-1506.56	30.2958	-451	30.2958	474.5	30.2958	1602.8	30.2757	2777
30.322	-3628.36	30.322	-2500.72	30.322	-1544.37	30.322	-460	30.322	497.5	30.322	1614.8	30.3019	2798
30.3483	-3637.07	30.3483	-2499.43	30.3483	-1516.19	30.3483	-457	30.3483	488.5	30.3483	1604	30.3282	2762
30.3745	-3630.76	30.3745	-2500.15	30.3745	-1529	30.3745	-469	30.3745	493	30.3745	1606.4	30.3544	2797
30.4008	-3642.43	30.4008	-2504.87	30.4008	-1537.81	30.4008	-460	30.4008	486	30.4008	1614.8	30.3807	2807
30.4271	-3668.09	30.4271	-2491.58	30.4271	-1525.62	30.4271	-459	30.4271	492	30.4271	1592	30.407	2779
30.4533	-3641.73	30.4533	-2496.29	30.4533	-1540.44	30.4533	-490	30.4533	492	30.4533	1622	30.4332	2810
30.4796	-3649.36	30.4796	-2475.01	30.4796	-1499.25	30.4796	-459	30.4796	512	30.4796	1608.8	30.4595	2813
30.5058	-3629.98	30.5058	-2507.71	30.5058	-1545.06	30.5058	-436	30.5058	483	30.5058	1589.6	30.4857	2798
30.5321	-3643.58	30.5321	-2517.42	30.5321	-1535.87	30.5321	-460	30.5321	478	30.5321	1605.2	30.512	2785
30.5584	-3646.17	30.5584	-2502.12	30.5584	-1547.68	30.5584	-485	30.5584	491.5	30.5584	1605.2	30.5383	2798
30.5846	-3673.75	30.5846	-2498.82	30.5846	-1520.49	30.5846	-434	30.5846	491	30.5846	1592	30.5645	2792
30.6109	-3642.31	30.6109	-2517.52	30.6109	-1498.3	30.6109	-485	30.6109	505	30.6109	1617.2	30.5908	2780
30.6371	-3646.86	30.6371	-2492.22	30.6371	-1510.11	30.6371	-478	30.6371	490.5	30.6371	1606.4	30.617	2812
30.6634	-3652.4	30.6634	-2519.91	30.6634	-1523.92	30.6634	-476	30.6634	489	30.6634	1616	30.6433	2796
30.6897	-3648.93	30.6897	-2512.61	30.6897	-1552.73	30.6897	-495	30.6897	489	30.6897	1596.8	30.6696	2777
30.7159	-3614.45	30.7159	-2489.29	30.7159	-1502.53	30.7159	-450	30.7159	476.5	30.7159	1601.6	30.6958	2784
30.7422	-3641.96	30.7422	-2514.98	30.7422	-1534.34	30.7422	-479	30.7422	485	30.7422	1580	30.7221	2785
30.7685	-3645.46	30.7685	-2514.66	30.7685	-1544.15	30.7685	-467	30.7685	485.5	30.7685	1577.6	30.7483	2785
30.7947	-3639.94	30.7947	-2507.34	30.7947	-1522.95	30.7947	-454	30.7947	483	30.7947	1595.6	30.7746	2780
30.821	-3646.42	30.821	-2507.02	30.821	-1501.76	30.821	-464	30.821	492	30.821	1586	30.8009	2778
30.8472	-3650.89	30.8472	-2502.7	30.8472	-1540.56	30.8472	-472	30.8472	487.5	30.8472	1586	30.8271	2781
30.8735	-3645.35	30.8735	-2461.37	30.8735	-1521.37	30.8735	-468	30.8735	486.5	30.8735	1619.6	30.8534	2799
30.8998	-3639.81	30.8998	-2489.04	30.8998	-1538.17	30.8998	-494	30.8998	488	30.8998	1613.6	30.8797	2785
30.926	-3654.25	30.926	-2520.71	30.926	-1525.97	30.926	-487	30.926	499	30.926	1602.8	30.9059	2785
30.9523	-3640.69	30.9523	-2475.38	30.9523	-1531.77	30.9523	-465	30.9523	491	30.9523	1604	30.9322	2778
30.9785	-3636.13	30.9785	-2512.04	30.9785	-1556.58	30.9785	-489	30.9785	496.5	30.9785	1590.8	30.9584	2800
31.0048	-3639.55	31.0048	-2526.7	31.0048	-1536.38	31.0048	-503	31.0048	483	31.0048	1606.4	30.9847	2784
31.0311	-3657.97	31.0311	-2514.36	31.0311	-1510.18	31.0311	-483	31.0311	478.5	31.0311	1581.2	31.011	2801
31.0573	-3651.39	31.0573	-2488.02	31.0573	-1504.98	31.0573	-468	31.0573	487.5	31.0573	1587.2	31.0372	2779
31.0836	-3639.8	31.0836	-2493.68	31.0836	-1536.78	31.0836	-473	31.0836	485	31.0836	1595.6	31.0635	2763
31.1098	-3632.2	31.1098	-2484.33	31.1098	-1505.57	31.1098	-455	31.1098	482	31.1098	1599.2	31.0897	2802
31.1361	-3619.6	31.1361	-2494.99	31.1361	-1508.37	31.1361	-476	31.1361	497	31.1361	1586	31.116	2778
31.1624	-3627	31.1624	-2503.64	31.1624	-1502.17	31.1624	-484	31.1624	486.5	31.1624	1605.2	31.1423	2766
31.1886	-3632.39	31.1886	-2491.29	31.1886	-1537.97	31.1886	-459	31.1886	490	31.1886	1570.4	31.1685	2770
31.2149	-3646.78	31.2149	-2516.94	31.2149	-1517.76	31.2149	-466	31.2149	486.5	31.2149	1594.4	31.1948	2775
31.2411	-3631.17	31.2411	-2502.59	31.2411	-1529.56	31.2411	-429	31.2411	478.5	31.2411	1604	31.221	2777
31.2674	-3657.56	31.2674	-2523.23	31.2674	-1509.35	31.2674	-478	31.2674	503	31.2674	1611.2	31.2473	2778
31.2937	-3635.94	31.2937	-2505.88	31.2937	-1517.14	31.2937	-487	31.2937	482.5	31.2937	1589.6	31.2736	2769
31.3199	-3633.32	31.3199	-2493.52	31.3199	-1549.94	31.3199	-457	31.3199	489	31.3199	1618.4	31.2998	2782
31.3462	-3650.7	31.3462	-2504.16	31.3462	-1515.73	31.3462	-474	31.3462	487	31.3462	1602.8	31.3261	2786
31.3724	-3657.08	31.3724	-2501.81	31.3724	-1538.52	31.3724	-475	31.3724	489.5	31.3724	1568	31.3523	2780
31.3987	-3627.46	31.3987	-2492.45	31.3987	-1548.31	31.3987	-488	31.3987	475.5	31.3987	1602.8	31.3786	2769
31.425	-3624.84	31.425	-2485.09	31.425	-1528.1	31.425	-474	31.425	487.5	31.425	1589.6	31.4049	2767
31.4512	-3627.22	31.4512	-2491.72	31.4512	-1540.89	31.4512	-475	31.4512	483.5	31.4512	1618.4	31.4311	2795
31.4775	-3628.61	31.4775	-2525.36	31.4775	-1499.68	31.4775	-471	31.4775	492	31.4775	1581.2	31.4574	2764
31.5038	-3617.99	31.5038	-2504	31.5038	-1516.47	31.5038	-474	31.5038	480	31.5038	1576.4	31.4837	2767
31.53	-3633.37	31.53	-2490.64	31.53	-1526.25	31.53	-491	31.53	489	31.53	1575.2	31.5099	2790
31.5563	-3630.76	31.5563	-2514.27	31.5563	-1532.04	31.5563	-474	31.5563	484.5	31.5563	1610	31.5362	2766
31.5825	-3624.15	31.5825	-2475.91	31.5825	-1539.83	31.5825	-480	31.5825	486.5	31.5825	1582.4	31.5624	2769
31.6088	-3644.54	31.6088	-2504.54	31.6088	-1542.61	31.6088	-500	31.6088	484	31.6088	1570.4	31.5887	2770
31.635	-3628.94	31.635	-2504.18	31.635	-1533.39	31.635	-489	31.635	482	31.635	1616	31.615	2785
31.6613	-3643.34	31.6613	-2524.81	31.6613	-1515.18	31.6613	-485	31.6613	478.5	31.6613	1557.2	31.6412	2767
31.6876	-3655.75	31.6876	-2491.45	31.6876	-1524.96	31.6876	-493	31.6876	485.5	31.6876	1595.6	31.6675	2760
31.7138	-3660.16	31.7138	-2524.08	31.7138	-1518.74	31.7138	-500	31.7138	485.5	31.7138	1602.8	31.6937	2760
31.7401	-3638.57	31.7401	-2499.72	31.7401	-1513.52	31.7401	-469	31.7401	484.5	31.7401	1593.2	31.72	2762
31.7663	-3629.99	31.7663	-2493.35	31.7663	-1555.3	31.7663	-485	31.7663	479	31.7663	1590.8	31.7462	2766
31.7926	-3653.42	31.7926	-2472.99	31.7926	-1540.08	31.7926	-474	31.7926	485	31.7926	1595.6	31.7725	2765
31.8189	-3651.85	31.8189	-2486.62	31.8189	-1514.86	31.8189	-491	31.8189	474	31.8189	1575.2	31.7988	2755
31.8451	-3615.29	31.8451	-2481.26	31.8451	-1517.63	31.8451	-488	31.8451	487.5	31.8451	1584.8	31.825	2770
31.8714	-3612.73	31.8714	-2520.89	31.8714	-1536.41	31.8714	-516	31.8714	486	31.8714	1580	31.8513	2779
31.8976	-3616.19	31.8976	-2508.53	31.8976	-1541.18	31.8976	-489	31.8976	480.5	31.8976	1571.6	31.8775	2774
31.9239	-3620.65	31.9239	-2495.16	31.9239	-1528.96	31.9239	-484	31.9239	493	31.9239	1604	31.9038	2774
31.9502	-3625.12	31.9502	-2491.8	31.9502	-1531.73	31.9502	-492	31.9502	477.5	31.9502	1570.4	31.9301	2774
31.9764	-3651.6	31.9764	-2501.43	31.9764	-1552.5	31.9764	-488	31.9764	490.5	31.9764	1569.2	31.9563	2772
32.0027	-3611.09	32.0027	-2525.07	32.0027	-1526.28	32.0027	-487	32.0027	485	32.0027	1602.8	31.9826	2773
32.029	-3651.58	32.029	-2520.71	32.029	-1509.05	32.029	-475	32.029	492	32.029	1624.4	32.0089	2767
32.0552	-3660.09	32.0552	-2514.35	32.0552	-1532.82	32.0552	-484	32.0552	488	32.0552	1589.6	32.0351	2775
32.0815	-3640.61	32.0815	-2489.99	32.0815	-1550.59	32.0815	-492	32.0815	492.5	32.0815	1583.6	32.0614	2780
32.1077	-3625.14	32.1077	-2490.63	32.1077	-1516.35	32.1077	-464	32.1077	475	32.1077	1599.2	32.0876	2767
32.134	-3650.67	32.134	-2498.27	32.134	-1541.12	32.134	-484	32.134	482	32.134	1595.6	32.1139	2765
32.1603	-3632.22	32.1603	-2516.91	32.1603	-1505.89	32.1603	-490	32.1603	478.5	32.1603	1593.2	32.1402	2762
32.1865	-3619.78	32.1865	-2478.55	32.1865	-1536.65	32.1865	-496	32.1865	478.5	32.1865	1575.2	32.1664	2772
32.2128	-3641.35	32.2128	-2497.2	32.2128	-1546.42	32.2128	-485	32.2128	481	32.2128	1599.2	32.1927	2772
32.239	-3630.93	32.239	-2520.85	32.239	-1527.18	32.239	-487	32.239	478.5	32.239	1575.2	32.2189	2812
32.2653	-3635.51	32.2653	-2510.49	32.2653	-1529.94	32.2653	-488	32.2653	478	32.2653	1586	32.2452	2749
32.2916	-3619.11	32.2916	-2511.14	32.2916	-1547.7	32.2916	-507	32.2916	479.5	32.2916	1577.6	32.2715	2753
32.3178	-3640.72	32.3178	-2490.79	32.3178	-1531.46	32.3178	-473	32.3178	478	32.3178	1586	32.2977	2779
32.3441	-3639.33	32.3441	-2503.44	32.3441	-1542.22	32.3441	-470	32.3441	480.5	32.3441	1560.8	32.324	2778
32.3703	-3646.96	32.3703	-2495.1	32.3703	-1534.98	32.3703	-467	32.3703	488.5	32.3703	1584.8	32.3502	2774
32.3966	-3628.59	32.3966	-2506.75	32.3966	-1531.74	32.3966	-484	32.3966	474.5	32.3966	1599.2	32.3765	2778
32.4229	-3626.24	32.4229	-2470.41	32.4229	-1545.5	32.4229	-489	32.4229	484.5	32.4229	1577.6	32.4028	2776
32.4491	-3639.89	32.4491	-2528.06	32.4491	-1557.26	32.4491	-486	32.4491	484	32.4491	1588.4	32.429	2761
32.4754	-3621.55	32.4754	-2501.72	32.4754	-1535.01	32.4754	-482	32.4754	485.5	32.4754	1578.8	32.4553	2758
32.5016	-3625.22	32.5016	-2517.39	32.5016	-1536.77	32.5016	-476	32.5016	474.5	32.5016	1569.2	32.4815	2760
32.5279	-3621.9	32.5279	-2489.05	32.5279	-1518.52	32.5279	-494	32.5279	494	32.5279	1600.4	32.5078	2785
32.5542	-3621.59	32.5542	-2494.72	32.5542	-1519.28	32.5542	-508	32.5542	478.5	32.5542	1571.6	32.5341	2784
32.5804	-3630.28	32.5804	-2490.38	32.5804	-1545.03	32.5804	-504	32.5804	492.5	32.5804	1594.4	32.5603	2763
32.6067	-3632.99	32.6067	-2488.06	32.6067	-1535.78	32.6067	-472	32.6067	474	32.6067	1606.4	32.5866	2761
32.633	-3637.7	32.633	-2494.73	32.633	-1539.54	32.633	-488	32.633	478	32.633	1577.6	32.6129	2762
32.6592	-3632.42	32.6592	-2514.4	32.6592	-1522.29	32.6592	-499	32.6592	478	32.6592	1570.4	32.6391	2753
32.6855	-3620.15	32.6855	-2481.08	32.6855	-1532.04	32.6855	-492	32.6855	477.5	32.6855	1590.8	32.6654	2772
32.7117	-3644.89	32.7117	-2493.76	32.7117	-1541.79	32.7117	-497	32.7117	478.5	32.7117	1576.4	32.6916	2748
32.738	-3635.63	32.738	-2522.44	32.738	-1543.54	32.738	-504	32.738	487	32.738	1557.2	32.7179	2768
32.7642	-3629.39	32.7642	-2517.13	32.7642	-1569.29	32.7642	-490	32.7642	477.5	32.7642	1612.4	32.7441	2768
32.7905	-3625.15	32.7905	-2487.81	32.7905	-1537.04	32.7905	-512	32.7905	465.5	32.7905	1576.4	32.7704	2745
32.8168	-3653.92	32.8168	-2511.5	32.8168	-1551.78	32.8168	-473	32.8168	485	32.8168	1590.8	32.7967	2760
32.843	-3641.69	32.843	-2488.2	32.843	-1531.53	32.843	-505	32.843	474	32.843	1578.8	32.8229	2772
32.8693	-3637.48	32.8693	-2496.89	32.8693	-1543.28	32.8693	-495	32.8693	497.5	32.8693	1587.2	32.8492	2779
32.8956	-3628.27	32.8956	-2494.59	32.8956	-1505.02	32.8956	-496	32.8956	488.5	32.8956	1586	32.8755	2752
32.9218	-3638.06	32.9218	-2492.3	32.9218	-1542.77	32.9218	-506	32.9218	477	32.9218	1600.4	32.9017	2765
32.9481	-3633.87	32.9481	-2496	32.9481	-1534.51	32.9481	-509	32.9481	481.5	32.9481	1586	32.928	2769
32.9743	-3630.68	32.9743	-2494.71	32.9743	-1540.26	32.9743	-496	32.9743	473	32.9743	1595.6	32.9542	2788
33.0006	-3644.5	33.0006	-2481.42	33.0006	-1532	33.0006	-482	33.0006	477.5	33.0006	1551.2	32.9805	2765
33.0269	-3618.33	33.0269	-2505.13	33.0269	-1524.75	33.0269	-500	33.0269	480	33.0269	1569.2	33.0068	2745
33.0531	-3634.16	33.0531	-2515.85	33.0531	-1529.49	33.0531	-505	33.0531	485	33.0531	1539.2	33.033	2772
33.0794	-3602	33.0794	-2485.57	33.0794	-1534.23	33.0794	-504	33.0794	474.5	33.0794	1595.6	33.0593	2748
33.1056	-3655.84	33.1056	-2496.3	33.1056	-1548.98	33.1056	-501	33.1056	470	33.1056	1566.8	33.0855	2755
33.1319	-3660.7	33.1319	-2513.03	33.1319	-1528.72	33.1319	-508	33.1319	474	33.1319	1590.8	33.1118	2779
33.1582	-3659.55	33.1582	-2511.76	33.1582	-1538.46	33.1582	-505	33.1582	493.5	33.1582	1583.6	33.1381	2766
33.1844	-3642.42	33.1844	-2514.5	33.1844	-1545.2	33.1844	-499	33.1844	488	33.1844	1589.6	33.1643	2768
33.2107	-3647.29	33.2107	-2512.24	33.2107	-1526.94	33.2107	-505	33.2107	478	33.2107	1574	33.1906	2771
33.2369	-3628.17	33.2369	-2470.98	33.2369	-1527.68	33.2369	-510	33.2369	489.5	33.2369	1574	33.2168	2757
33.2632	-3645.05	33.2632	-2512.73	33.2632	-1544.42	33.2632	-493	33.2632	476.5	33.2632	1592	33.2431	2750
33.2895	-3646.94	33.2895	-2499.48	33.2895	-1552.16	33.2895	-497	33.2895	465	33.2895	1574	33.2694	2758
33.3157	-3646.83	33.3157	-2490.23	33.3157	-1535.9	33.3157	-504	33.3157	473.5	33.3157	1596.8	33.2956	2769
33.342	-3663.74	33.342	-2472.99	33.342	-1537.64	33.342	-523	33.342	477	33.342	1584.8	33.3219	2772
33.3683	-3649.64	33.3683	-2498.76	33.3683	-1525.38	33.3683	-494	33.3683	476	33.3683	1554.8	33.3481	2755
33.3945	-3644.55	33.3945	-2502.53	33.3945	-1549.12	33.3945	-493	33.3945	478	33.3945	1576.4	33.3744	2779
33.4208	-3639.47	33.4208	-2516.3	33.4208	-1545.86	33.4208	-526	33.4208	484.5	33.4208	1570.4	33.4007	2751
33.447	-3641.39	33.447	-2542.08	33.447	-1526.6	33.447	-510	33.447	477.5	33.447	1586	33.4269	2734
33.4733	-3656.32	33.4733	-2513.86	33.4733	-1512.33	33.4733	-505	33.4733	466.5	33.4733	1575.2	33.4532	2770
33.4995	-3663.25	33.4995	-2506.64	33.4995	-1541.07	33.4995	-521	33.4995	479	33.4995	1577.6	33.4794	2762
33.5258	-3632.19	33.5258	-2476.43	33.5258	-1543.81	33.5258	-505	33.5258	474	33.5258	1566.8	33.5057	2745
33.5521	-3640.13	33.5521	-2507.23	33.5521	-1542.55	33.5521	-501	33.5521	471.5	33.5521	1545.2	33.532	2762
33.5783	-3656.08	33.5783	-2499.03	33.5783	-1521.28	33.5783	-520	33.5783	476	33.5783	1556	33.5582	2760
33.6046	-3644.03	33.6046	-2513.83	33.6046	-1518.02	33.6046	-509	33.6046	475	33.6046	1588.4	33.5845	2758
33.6309	-3648.99	33.6309	-2504.64	33.6309	-1518.76	33.6309	-505	33.6309	476	33.6309	1578.8	33.6108	2769
33.6571	-3659.95	33.6571	-2518.46	33.6571	-1526.49	33.6571	-521	33.6571	472	33.6571	1587.2	33.637	2744
33.6834	-3624.91	33.6834	-2498.28	33.6834	-1540.23	33.6834	-496	33.6834	467.5	33.6834	1577.6	33.6633	2760
33.7096	-3657.88	33.7096	-2503.1	33.7096	-1516.97	33.7096	-507	33.7096	478.5	33.7096	1569.2	33.6895	2759
33.7359	-3644.85	33.7359	-2483.93	33.7359	-1550.7	33.7359	-477	33.7359	466	33.7359	1574	33.7158	2774
33.7621	-3652.83	33.7621	-2493.76	33.7621	-1521.44	33.7621	-530	33.7621	483	33.7621	1560.8	33.742	2741
33.7884	-3651.81	33.7884	-2514.6	33.7884	-1535.18	33.7884	-517	33.7884	468.5	33.7884	1572.8	33.7683	2744
33.8147	-3656.8	33.8147	-2521.45	33.8147	-1537.91	33.8147	-522	33.8147	469.5	33.8147	1571.6	33.7946	2749
33.8409	-3662.79	33.8409	-2526.3	33.8409	-1532.65	33.8409	-494	33.8409	482.5	33.8409	1587.2	33.8208	2759
33.8672	-3662.78	33.8672	-2519.15	33.8672	-1533.38	33.8672	-522	33.8672	470.5	33.8672	1575.2	33.8471	2755
33.8935	-3643.78	33.8935	-2499.01	33.8935	-1521.12	33.8935	-506	33.8935	484.5	33.8935	1538	33.8734	2757
33.9197	-3631.78	33.9197	-2516.87	33.9197	-1548.86	33.9197	-510	33.9197	469.5	33.9197	1590.8	33.8996	2744
33.946	-3651.78	33.946	-2476.73	33.946	-1537.59	33.946	-497	33.946	479.5	33.946	1570.4	33.9259	2759
33.9722	-3621.79	33.9722	-2535.61	33.9722	-1529.33	33.9722	-517	33.9722	469.5	33.9722	1548.8	33.9521	2738
33.9985	-3644.8	33.9985	-2514.48	33.9985	-1562.06	33.9985	-518	33.9985	466	33.9985	1568	33.9784	2754
34.0248	-3649.81	34.0248	-2523.36	34.0248	-1524.8	34.0248	-508	34.0248	474.5	34.0248	1571.6	34.0047	2745
34.051	-3647.83	34.051	-2510.24	34.051	-1551.54	34.051	-518	34.051	465.5	34.051	1583.6	34.0309	2755
34.0773	-3637.85	34.0773	-2513.13	34.0773	-1532.27	34.0773	-518	34.0773	457	34.0773	1538	34.0572	2758
34.1035	-3647.87	34.1035	-2520.02	34.1035	-1543.01	34.1035	-511	34.1035	460	34.1035	1565.6	34.0834	2751
34.1298	-3655.89	34.1298	-2511.92	34.1298	-1538.74	34.1298	-518	34.1298	468.5	34.1298	1570.4	34.1097	2759
34.1561	-3648.92	34.1561	-2497.82	34.1561	-1521.48	34.1561	-479	34.1561	467	34.1561	1571.6	34.136	2750
34.1823	-3640.95	34.1823	-2530.73	34.1823	-1541.22	34.1823	-533	34.1823	476.5	34.1823	1576.4	34.1622	2766
34.2086	-3665.98	34.2086	-2515.63	34.2086	-1541.95	34.2086	-516	34.2086	463	34.2086	1554.8	34.1885	2758
34.2348	-3626.02	34.2348	-2521.55	34.2348	-1534.69	34.2348	-531	34.2348	477.5	34.2348	1566.8	34.2147	2737
34.2611	-3657.06	34.2611	-2512.46	34.2611	-1535.43	34.2611	-520	34.2611	469.5	34.2611	1576.4	34.241	2762
34.2874	-3656.09	34.2874	-2497.38	34.2874	-1531.16	34.2874	-517	34.2874	465.5	34.2874	1570.4	34.2673	2767
34.3136	-3633.14	34.3136	-2492.31	34.3136	-1548.9	34.3136	-533	34.3136	468.5	34.3136	1575.2	34.2935	2752
34.3399	-3647.18	34.3399	-2508.23	34.3399	-1541.64	34.3399	-509	34.3399	468	34.3399	1554.8	34.3198	2748
34.3661	-3637.22	34.3661	-2520.17	34.3661	-1542.38	34.3661	-510	34.3661	467.5	34.3661	1577.6	34.346	2745
34.3924	-3656.27	34.3924	-2500.1	34.3924	-1528.11	34.3924	-527	34.3924	479	34.3924	1550	34.3723	2743
34.4187	-3655.32	34.4187	-2492.04	34.4187	-1544.85	34.4187	-519	34.4187	472	34.4187	1556	34.3986	2724
34.4449	-3652.37	34.4449	-2510.98	34.4449	-1536.59	34.4449	-531	34.4449	465	34.4449	1544	34.4248	2747
34.4712	-3661.42	34.4712	-2514.93	34.4712	-1538.33	34.4712	-518	34.4712	457	34.4712	1564.4	34.4511	2775
34.4975	-3645.47	34.4975	-2480.88	34.4975	-1566.07	34.4975	-506	34.4975	466.5	34.4975	1554.8	34.4774	2760
34.5237	-3661.52	34.5237	-2523.83	34.5237	-1553.81	34.5237	-521	34.5237	466	34.5237	1557.2	34.5036	2762
34.55	-3653.58	34.55	-2511.78	34.55	-1536.54	34.55	-502	34.55	472.5	34.55	1521.2	34.5299	2767
34.5762	-3661.64	34.5762	-2493.74	34.5762	-1527.28	34.5762	-512	34.5762	468	34.5762	1551.2	34.5561	2736
34.6025	-3614.69	34.6025	-2526.7	34.6025	-1547.02	34.6025	-517	34.6025	465	34.6025	1538	34.5824	2761
34.6287	-3652.75	34.6287	-2520.67	34.6287	-1548.76	34.6287	-512	34.6287	466	34.6287	1563.2	34.6086	2772
34.655	-3652.81	34.655	-2500.64	34.655	-1548.5	34.655	-530	34.655	460.5	34.655	1553.6	34.6349	2749
34.6813	-3669.87	34.6813	-2512.61	34.6813	-1534.25	34.6813	-509	34.6813	468	34.6813	1542.8	34.6612	2757
34.7075	-3670.93	34.7075	-2534.58	34.7075	-1552.99	34.7075	-532	34.7075	467	34.7075	1563.2	34.6874	2761
34.7338	-3666.99	34.7338	-2527.56	34.7338	-1541.73	34.7338	-537	34.7338	466	34.7338	1535.6	34.7137	2764
34.7601	-3664.05	34.7601	-2525.54	34.7601	-1551.47	34.7601	-528	34.7601	468.5	34.7601	1524.8	34.74	2756
34.7863	-3657.11	34.7863	-2521.52	34.7863	-1538.21	34.7863	-522	34.7863	466.5	34.7863	1545.2	34.7662	2753
34.8126	-3678.17	34.8126	-2502.51	34.8126	-1529.96	34.8126	-522	34.8126	462.5	34.8126	1558.4	34.7925	2765
34.8388	-3668.23	34.8388	-2514.5	34.8388	-1545.7	34.8388	-533	34.8388	469	34.8388	1545.2	34.8187	2745
34.8651	-3676.29	34.8651	-2530.49	34.8651	-1546.44	34.8651	-526	34.8651	461	34.8651	1559.6	34.845	2754
34.8914	-3676.35	34.8914	-2533.48	34.8914	-1550.19	34.8914	-534	34.8914	458.5	34.8914	1542.8	34.8713	2753
34.9176	-3653.41	34.9176	-2524.48	34.9176	-1548.93	34.9176	-513	34.9176	462	34.9176	1529.6	34.8975	2758
34.9439	-3679.47	34.9439	-2526.48	34.9439	-1543.68	34.9439	-512	34.9439	465.5	34.9439	1556	34.9238	2766
34.9701	-3667.53	34.9701	-2507.48	34.9701	-1563.42	34.9701	-524	34.9701	464	34.9701	1565.6	34.95	2757
34.9964	-3671.59	34.9964	-2533.48	34.9964	-1553.17	34.9964	-529	34.9964	454.5	34.9964	1533.2	34.9763	2737
35.0227	-3656.65	35.0227	-2521.49	35.0227	-1535.92	35.0227	-515	35.0227	465	35.0227	1546.4	35.0026	2769
35.0489	-3661.71	35.0489	-2531.5	35.0489	-1523.66	35.0489	-543	35.0489	461	35.0489	1526	35.0288	2749
35.0752	-3683.77	35.0752	-2512.51	35.0752	-1542.41	35.0752	-515	35.0752	465	35.0752	1553.6	35.0551	2749
35.1014	-3671.82	35.1014	-2513.52	35.1014	-1531.16	35.1014	-528	35.1014	467.5	35.1014	1526	35.0813	2769
35.1277	-3663.88	35.1277	-2504.54	35.1277	-1546.91	35.1277	-509	35.1277	458.5	35.1277	1544	35.1076	2751
35.154	-3650.93	35.154	-2505.56	35.154	-1531.66	35.154	-531	35.154	461.5	35.154	1562	35.1339	2764
35.1802	-3672.99	35.1802	-2534.58	35.1802	-1526.41	35.1802	-519	35.1802	473.5	35.1802	1535.6	35.1601	2745
35.2065	-3676.04	35.2065	-2513.6	35.2065	-1538.16	35.2065	-539	35.2065	464	35.2065	1530.8	35.1864	2758
35.2328	-3673.09	35.2328	-2519.62	35.2328	-1554.91	35.2328	-533	35.2328	452.5	35.2328	1508	35.2126	2762
35.259	-3682.14	35.259	-2530.65	35.259	-1556.66	35.259	-528	35.259	462.5	35.259	1542.8	35.2389	2740
35.2853	-3662.18	35.2853	-2533.68	35.2853	-1544.42	35.2853	-537	35.2853	458.5	35.2853	1563.2	35.2652	2752
35.3115	-3674.23	35.3115	-2524.71	35.3115	-1545.17	35.3115	-542	35.3115	462.5	35.3115	1536.8	35.2914	2763
35.3378	-3683.27	35.3378	-2525.74	35.3378	-1565.92	35.3378	-532	35.3378	460.5	35.3378	1533.2	35.3177	2762
35.364	-3670.31	35.364	-2526.77	35.364	-1531.68	35.364	-544	35.364	455	35.364	1530.8	35.3439	2744
35.3903	-3659.35	35.3903	-2525.81	35.3903	-1545.43	35.3903	-550	35.3903	457	35.3903	1551.2	35.3702	2766
35.4166	-3664.39	35.4166	-2522.84	35.4166	-1549.19	35.4166	-543	35.4166	459.5	35.4166	1541.6	35.3965	2755
35.4428	-3657.43	35.4428	-2529.88	35.4428	-1546.95	35.4428	-522	35.4428	449.5	35.4428	1539.2	35.4227	2761
35.4691	-3682.46	35.4691	-2525.92	35.4691	-1543.7	35.4691	-551	35.4691	470.5	35.4691	1547.6	35.449	2764
35.4954	-3678.49	35.4954	-2506.96	35.4954	-1543.46	35.4954	-512	35.4954	463.5	35.4954	1540.4	35.4753	2751
35.5216	-3655.52	35.5216	-2528	35.5216	-1537.22	35.5216	-546	35.5216	456.5	35.5216	1534.4	35.5015	2760
35.5479	-3676.54	35.5479	-2536.05	35.5479	-1552.98	35.5479	-539	35.5479	456.5	35.5479	1526	35.5278	2750
35.5741	-3661.57	35.5741	-2521.09	35.5741	-1538.74	35.5741	-527	35.5741	453	35.5741	1509.2	35.554	2763
35.6004	-3686.59	35.6004	-2515.14	35.6004	-1533.5	35.6004	-531	35.6004	454	35.6004	1523.6	35.5803	2770
35.6266	-3693.61	35.6266	-2542.19	35.6266	-1547.27	35.6266	-546	35.6266	456	35.6266	1527.2	35.6065	2758
35.6529	-3683.62	35.6529	-2539.24	35.6529	-1535.03	35.6529	-528	35.6529	455.5	35.6529	1522.4	35.6328	2784
35.6792	-3664.63	35.6792	-2510.29	35.6792	-1524.79	35.6792	-521	35.6792	460	35.6792	1529.6	35.6591	2759
35.7054	-3670.64	35.7054	-2542.34	35.7054	-1558.56	35.7054	-529	35.7054	458	35.7054	1528.4	35.6853	2778
35.7317	-3686.64	35.7317	-2532.39	35.7317	-1549.32	35.7317	-551	35.7317	456.5	35.7317	1544	35.7116	2768
35.758	-3667.65	35.758	-2542.44	35.758	-1542.09	35.758	-530	35.758	463.5	35.758	1544	35.7379	2750
35.7842	-3678.64	35.7842	-2563.5	35.7842	-1528.86	35.7842	-539	35.7842	454.5	35.7842	1522.4	35.7641	2765
35.8105	-3671.64	35.8105	-2524.55	35.8105	-1530.63	35.8105	-550	35.8105	460	35.8105	1526	35.7904	2757
35.8367	-3671.63	35.8367	-2540.61	35.8367	-1562.4	35.8367	-536	35.8367	460.5	35.8367	1528.4	35.8166	2747
35.863	-3671.62	35.863	-2532.67	35.863	-1543.17	35.863	-546	35.863	464	35.863	1539.2	35.8429	2749
35.8893	-3666.6	35.8893	-2518.72	35.8893	-1553.94	35.8893	-552	35.8893	474.5	35.8893	1540.4	35.8692	2728
35.9155	-3672.58	35.9155	-2532.78	35.9155	-1537.71	35.9155	-534	35.9155	448.5	35.9155	1514	35.8954	2742
35.9418	-3656.55	35.9418	-2519.84	35.9418	-1550.49	35.9418	-549	35.9418	456.5	35.9418	1546.4	35.9217	2761
35.968	-3683.52	35.968	-2553.9	35.968	-1549.26	35.968	-538	35.968	463	35.968	1524.8	35.9479	2766
35.9943	-3665.49	35.9943	-2559.96	35.9943	-1542.03	35.9943	-542	35.9943	463.5	35.9943	1523.6	35.9742	2760
36.0206	-3678.45	36.0206	-2546.02	36.0206	-1543.81	36.0206	-530	36.0206	466	36.0206	1557.2	36.0005	2762
36.0468	-3682.41	36.0468	-2556.08	36.0468	-1535.59	36.0468	-550	36.0468	453	36.0468	1521.2	36.0267	2770
36.0731	-3678.36	36.0731	-2519.14	36.0731	-1551.37	36.0731	-545	36.0731	454.5	36.0731	1545.2	36.053	2770
36.0993	-3686.31	36.0993	-2539.2	36.0993	-1551.15	36.0993	-554	36.0993	455.5	36.0993	1517.6	36.0792	2739
36.1256	-3680.26	36.1256	-2537.27	36.1256	-1544.93	36.1256	-546	36.1256	458	36.1256	1527.2	36.1055	2759
36.1519	-3684.2	36.1519	-2547.33	36.1519	-1544.71	36.1519	-537	36.1519	450	36.1519	1533.2	36.1318	2746
36.1781	-3687.13	36.1781	-2531.39	36.1781	-1542.49	36.1781	-525	36.1781	453	36.1781	1504.4	36.158	2727
36.2044	-3682.06	36.2044	-2553.45	36.2044	-1550.28	36.2044	-536	36.2044	463.5	36.2044	1533.2	36.1843	2745
36.2306	-3659.98	36.2306	-2552.51	36.2306	-1539.06	36.2306	-547	36.2306	445.5	36.2306	1511.6	36.2105	2762
36.2569	-3684.9	36.2569	-2548.58	36.2569	-1541.85	36.2569	-548	36.2569	461.5	36.2569	1521.2	36.2368	2744
36.2832	-3683.82	36.2832	-2528.64	36.2832	-1544.63	36.2832	-543	36.2832	456	36.2832	1528.4	36.2631	2754
36.3094	-3667.73	36.3094	-2515.7	36.3094	-1552.42	36.3094	-557	36.3094	451	36.3094	1545.2	36.2893	2745
36.3357	-3681.63	36.3357	-2529.76	36.3357	-1546.21	36.3357	-533	36.3357	454.5	36.3357	1518.8	36.3156	2757
36.362	-3669.53	36.362	-2537.83	36.362	-1557	36.362	-576	36.362	449	36.362	1547.6	36.3419	2740
36.3882	-3699.42	36.3882	-2542.89	36.3882	-1522.79	36.3882	-552	36.3882	450.5	36.3882	1535.6	36.3681	2737
36.4145	-3683.31	36.4145	-2542.95	36.4145	-1543.59	36.4145	-544	36.4145	455.5	36.4145	1514	36.3944	2739
36.4407	-3671.19	36.4407	-2545.01	36.4407	-1548.38	36.4407	-544	36.4407	459	36.4407	1530.8	36.4206	2730
36.467	-3691.07	36.467	-2535.07	36.467	-1536.18	36.467	-542	36.467	451	36.467	1528.4	36.4469	2738
36.4933	-3693.95	36.4933	-2521.13	36.4933	-1538.98	36.4933	-540	36.4933	452	36.4933	1527.2	36.4731	2750
36.5195	-3661.82	36.5195	-2529.19	36.5195	-1556.77	36.5195	-531	36.5195	454	36.5195	1529.6	36.4994	2734
36.5458	-3681.68	36.5458	-2546.25	36.5458	-1556.57	36.5458	-544	36.5458	445.5	36.5458	1508	36.5257	2753
36.572	-3654.54	36.572	-2531.31	36.572	-1562.37	36.572	-558	36.572	455.5	36.572	1511.6	36.5519	2738
36.5983	-3685.4	36.5983	-2541.37	36.5983	-1549.18	36.5983	-551	36.5983	451.5	36.5983	1532	36.5782	2734
36.6246	-3668.25	36.6246	-2542.43	36.6246	-1522.98	36.6246	-550	36.6246	452	36.6246	1520	36.6045	2746
36.6508	-3684.1	36.6508	-2544.48	36.6508	-1549.78	36.6508	-557	36.6508	449.5	36.6508	1526	36.6307	2738
36.6771	-3685.94	36.6771	-2547.54	36.6771	-1537.59	36.6771	-563	36.6771	451.5	36.6771	1544	36.657	2730
36.7033	-3689.78	36.7033	-2548.6	36.7033	-1558.4	36.7033	-546	36.7033	454	36.7033	1502	36.6832	2741
36.7296	-3690.61	36.7296	-2545.65	36.7296	-1548.21	36.7296	-539	36.7296	456	36.7296	1518.8	36.7095	2748
36.7559	-3678.44	36.7559	-2555.7	36.7559	-1547.02	36.7559	-541	36.7559	454.5	36.7559	1524.8	36.7358	2759
36.7821	-3694.27	36.7821	-2552.76	36.7821	-1565.83	36.7821	-534	36.7821	456	36.7821	1522.4	36.762	2721
36.8084	-3682.09	36.8084	-2541.81	36.8084	-1554.64	36.8084	-544	36.8084	450	36.8084	1511.6	36.7883	2740
36.8346	-3684.91	36.8346	-2545.86	36.8346	-1553.46	36.8346	-565	36.8346	452	36.8346	1520	36.8145	2744
36.8609	-3696.72	36.8609	-2551.91	36.8609	-1541.27	36.8609	-563	36.8609	450	36.8609	1509.2	36.8408	2739
36.8872	-3699.53	36.8872	-2554.96	36.8872	-1542.09	36.8872	-551	36.8872	447	36.8872	1528.4	36.8671	2725
36.9134	-3686.34	36.9134	-2541	36.9134	-1554.91	36.9134	-542	36.9134	458	36.9134	1523.6	36.8933	2722
36.9397	-3689.14	36.9397	-2563.05	36.9397	-1550.73	36.9397	-548	36.9397	449	36.9397	1508	36.9196	2749
36.9659	-3690.94	36.9659	-2532.09	36.9659	-1540.55	36.9659	-554	36.9659	445.5	36.9659	1518.8	36.9458	2740
36.9922	-3687.73	36.9922	-2559.14	36.9922	-1539.37	36.9922	-544	36.9922	449	36.9922	1512.8	36.9721	2731
37.0185	-3701.53	37.0185	-2538.18	37.0185	-1548.2	37.0185	-529	37.0185	454	37.0185	1515.2	36.9984	2732
37.0447	-3680.31	37.0447	-2556.22	37.0447	-1556.02	37.0447	-538	37.0447	454.5	37.0447	1522.4	37.0246	2726
37.071	-3669.1	37.071	-2567.26	37.071	-1544.85	37.071	-530	37.071	458.5	37.071	1516.4	37.0509	2744
37.0973	-3699.88	37.0973	-2568.29	37.0973	-1551.68	37.0973	-555	37.0973	452	37.0973	1523.6	37.0772	2733
37.1235	-3687.66	37.1235	-2539.33	37.1235	-1543.51	37.1235	-529	37.1235	452.5	37.1235	1530.8	37.1034	2733
37.1498	-3670.43	37.1498	-2552.36	37.1498	-1552.35	37.1498	-545	37.1498	438.5	37.1498	1506.8	37.1297	2732
37.176	-3666.2	37.176	-2559.39	37.176	-1563.18	37.176	-538	37.176	452.5	37.176	1511.6	37.1559	2730
37.2023	-3665.97	37.2023	-2574.42	37.2023	-1560.02	37.2023	-550	37.2023	450.5	37.2023	1527.2	37.1822	2741
37.2285	-3676.73	37.2285	-2545.45	37.2285	-1549.85	37.2285	-562	37.2285	452.5	37.2285	1539.2	37.2084	2736
37.2548	-3691.5	37.2548	-2546.48	37.2548	-1543.69	37.2548	-540	37.2548	444.5	37.2548	1485.2	37.2347	2744
37.2811	-3678.25	37.2811	-2545.5	37.2811	-1557.53	37.2811	-556	37.2811	444	37.2811	1498.4	37.261	2722
37.3073	-3683.01	37.3073	-2549.52	37.3073	-1549.37	37.3073	-552	37.3073	449.5	37.3073	1502	37.2872	2720
37.3336	-3668.76	37.3336	-2544.55	37.3336	-1530.22	37.3336	-557	37.3336	458	37.3336	1503.2	37.3135	2725
37.3599	-3689.51	37.3599	-2565.56	37.3599	-1538.06	37.3599	-557	37.3599	460	37.3599	1500.8	37.3398	2723
37.3861	-3694.26	37.3861	-2563.58	37.3861	-1542.91	37.3861	-543	37.3861	444	37.3861	1521.2	37.366	2726
37.4124	-3685	37.4124	-2538.59	37.4124	-1541.76	37.4124	-546	37.4124	452	37.4124	1532	37.3923	2719
37.4386	-3678.74	37.4386	-2570.61	37.4386	-1550.61	37.4386	-556	37.4386	445.5	37.4386	1508	37.4185	2739
37.4649	-3682.48	37.4649	-2555.62	37.4649	-1536.46	37.4649	-555	37.4649	452.5	37.4649	1528.4	37.4448	2721
37.4911	-3687.22	37.4911	-2553.63	37.4911	-1541.32	37.4911	-565	37.4911	453.5	37.4911	1499.6	37.471	2725
37.5174	-3688.95	37.5174	-2554.63	37.5174	-1536.17	37.5174	-549	37.5174	452.5	37.5174	1505.6	37.4973	2733
37.5437	-3690.68	37.5437	-2573.64	37.5437	-1560.03	37.5437	-556	37.5437	448.5	37.5437	1486.4	37.5236	2720
37.5699	-3678.41	37.5699	-2537.64	37.5699	-1542.89	37.5699	-535	37.5699	442	37.5699	1528.4	37.5498	2731
37.5962	-3683.14	37.5962	-2550.65	37.5962	-1554.75	37.5962	-572	37.5962	458	37.5962	1500.8	37.5761	2731
37.6225	-3671.86	37.6225	-2541.65	37.6225	-1558.62	37.6225	-565	37.6225	446.5	37.6225	1535.6	37.6024	2750
37.6487	-3666.59	37.6487	-2578.65	37.6487	-1553.48	37.6487	-549	37.6487	449	37.6487	1517.6	37.6286	2733
37.675	-3681.31	37.675	-2538.64	37.675	-1553.35	37.675	-545	37.675	450.5	37.675	1512.8	37.6549	2753
37.7012	-3680.02	37.7012	-2563.64	37.7012	-1549.22	37.7012	-536	37.7012	450	37.7012	1504.4	37.6811	2734
37.7275	-3692.74	37.7275	-2560.63	37.7275	-1549.09	37.7275	-558	37.7275	444	37.7275	1508	37.7074	2731
37.7538	-3692.45	37.7538	-2551.63	37.7538	-1553.96	37.7538	-558	37.7538	450.5	37.7538	1509.2	37.7337	2729
37.78	-3673.16	37.78	-2551.62	37.78	-1552.83	37.78	-558	37.78	445	37.78	1511.6	37.7599	2713
37.8063	-3673.87	37.8063	-2560.61	37.8063	-1547.71	37.8063	-569	37.8063	443.5	37.8063	1527.2	37.7862	2733
37.8325	-3672.58	37.8325	-2544.6	37.8325	-1557.59	37.8325	-560	37.8325	452.5	37.8325	1504.4	37.8124	2720
37.8588	-3685.29	37.8588	-2559.58	37.8588	-1543.47	37.8588	-561	37.8588	459	37.8588	1512.8	37.8387	2727
37.8851	-3667.99	37.8851	-2572.57	37.8851	-1547.35	37.8851	-574	37.8851	457.5	37.8851	1490	37.865	2717
37.9113	-3686.69	37.9113	-2557.56	37.9113	-1557.23	37.9113	-553	37.9113	451	37.9113	1517.6	37.8912	2721
37.9376	-3672.39	37.9376	-2559.54	37.9376	-1535.12	37.9376	-561	37.9376	456.5	37.9376	1510.4	37.9175	2721
37.9638	-3677.09	37.9638	-2557.52	37.9638	-1543.01	37.9638	-564	37.9638	446	37.9638	1526	37.9437	2729
37.9901	-3692.79	37.9901	-2569.5	37.9901	-1550.89	37.9901	-525	37.9901	450	37.9901	1505.6	37.97	2727
38.0164	-3684.49	38.0164	-2556.48	38.0164	-1543.79	38.0164	-571	38.0164	449	38.0164	1509.2	37.9963	2739
38.0426	-3687.18	38.0426	-2559.46	38.0426	-1544.68	38.0426	-566	38.0426	442	38.0426	1506.8	38.0225	2717
38.0689	-3674.88	38.0689	-2555.44	38.0689	-1545.57	38.0689	-561	38.0689	448.5	38.0689	1520	38.0488	2725
38.0951	-3699.57	38.0951	-2551.42	38.0951	-1555.47	38.0951	-538	38.0951	451.5	38.0951	1522.4	38.075	2727
38.1214	-3674.26	38.1214	-2562.39	38.1214	-1555.37	38.1214	-572	38.1214	440	38.1214	1503.2	38.1013	2731
38.1477	-3676.95	38.1477	-2544.37	38.1477	-1538.27	38.1477	-566	38.1477	450	38.1477	1502	38.1276	2706
38.1739	-3683.64	38.1739	-2553.34	38.1739	-1535.17	38.1739	-575	38.1739	454.5	38.1739	1503.2	38.1538	2728
38.2002	-3684.33	38.2002	-2558.31	38.2002	-1561.07	38.2002	-557	38.2002	460	38.2002	1521.2	38.1801	2730
38.2264	-3680.01	38.2264	-2572.29	38.2264	-1534.98	38.2264	-545	38.2264	445.5	38.2264	1498.4	38.2064	2720
38.2527	-3670.7	38.2527	-2552.26	38.2527	-1549.88	38.2527	-566	38.2527	439.5	38.2527	1509.2	38.2326	2727
38.279	-3690.38	38.279	-2563.23	38.279	-1543.79	38.279	-572	38.279	449	38.279	1505.6	38.2589	2726
38.3052	-3687.07	38.3052	-2548.2	38.3052	-1550.7	38.3052	-568	38.3052	445	38.3052	1496	38.2851	2725
38.3315	-3691.75	38.3315	-2577.17	38.3315	-1560.61	38.3315	-555	38.3315	444.5	38.3315	1508	38.3114	2728
38.3578	-3675.43	38.3578	-2553.14	38.3578	-1545.53	38.3578	-541	38.3578	450	38.3578	1498.4	38.3376	2734
38.384	-3699.11	38.384	-2556.1	38.384	-1566.44	38.384	-550	38.384	444.5	38.384	1491.2	38.3639	2733
38.4103	-3676.8	38.4103	-2556.07	38.4103	-1565.36	38.4103	-579	38.4103	439	38.4103	1487.6	38.3902	2738
38.4365	-3686.48	38.4365	-2545.04	38.4365	-1550.28	38.4365	-569	38.4365	453.5	38.4365	1520	38.4164	2729
38.4628	-3662.16	38.4628	-2576	38.4628	-1557.2	38.4628	-556	38.4628	447	38.4628	1526	38.4427	2716
38.4891	-3668.84	38.4891	-2559.97	38.4891	-1550.12	38.4891	-556	38.4891	442	38.4891	1512.8	38.469	2733
38.5153	-3673.51	38.5153	-2565.93	38.5153	-1558.04	38.5153	-560	38.5153	443.5	38.5153	1497.2	38.4952	2718
38.5416	-3673.19	38.5416	-2556.9	38.5416	-1574.97	38.5416	-552	38.5416	443	38.5416	1476.8	38.5215	2724
38.5678	-3681.87	38.5678	-2546.86	38.5678	-1542.9	38.5678	-550	38.5678	441	38.5678	1492.4	38.5477	2718
38.5941	-3671.55	38.5941	-2558.83	38.5941	-1554.82	38.5941	-564	38.5941	452	38.5941	1488.8	38.574	2726
38.6204	-3677.23	38.6204	-2555.79	38.6204	-1563.75	38.6204	-573	38.6204	438.5	38.6204	1520	38.6003	2719
38.6466	-3675.91	38.6466	-2532.75	38.6466	-1562.69	38.6466	-560	38.6466	447.5	38.6466	1511.6	38.6265	2734
38.6729	-3677.58	38.6729	-2554.72	38.6729	-1549.62	38.6729	-557	38.6729	449.5	38.6729	1503.2	38.6528	2725
38.6991	-3690.26	38.6991	-2556.68	38.6991	-1548.55	38.6991	-564	38.6991	438	38.6991	1508	38.679	2730
38.7254	-3683.94	38.7254	-2564.64	38.7254	-1535.49	38.7254	-554	38.7254	449	38.7254	1504.4	38.7053	2710
38.7517	-3684.62	38.7517	-2561.6	38.7517	-1563.43	38.7517	-559	38.7517	445.5	38.7517	1520	38.7316	2720
38.7779	-3676.3	38.7779	-2571.56	38.7779	-1547.37	38.7779	-556	38.7779	442.5	38.7779	1522.4	38.7578	2736
38.8042	-3689.98	38.8042	-2545.53	38.8042	-1526.31	38.8042	-559	38.8042	453.5	38.8042	1526	38.7841	2720
38.8304	-3667.65	38.8304	-2558.49	38.8304	-1530.25	38.8304	-557	38.8304	448.5	38.8304	1524.8	38.8103	2724
38.8567	-3676.33	38.8567	-2553.45	38.8567	-1558.2	38.8567	-575	38.8567	454.5	38.8567	1500.8	38.8366	2722
38.883	-3674.01	38.883	-2563.41	38.883	-1559.15	38.883	-562	38.883	453.5	38.883	1528.4	38.8629	2727
38.9092	-3676.69	38.9092	-2546.37	38.9092	-1550.09	38.9092	-559	38.9092	444.5	38.9092	1516.4	38.8891	2706
38.9355	-3669.37	38.9355	-2553.33	38.9355	-1532.04	38.9355	-558	38.9355	441.5	38.9355	1520	38.9154	2728
38.9618	-3688.06	38.9618	-2562.3	38.9618	-1555.99	38.9618	-558	38.9618	444	38.9618	1503.2	38.9417	2732
38.988	-3672.74	38.988	-2553.26	38.988	-1537.95	38.988	-549	38.988	445	38.988	1516.4	38.9679	2716
39.0143	-3671.42	39.0143	-2549.22	39.0143	-1538.9	39.0143	-555	39.0143	449.5	39.0143	1517.6	38.9942	2716
39.0405	-3674.1	39.0405	-2557.18	39.0405	-1536.86	39.0405	-572	39.0405	460	39.0405	1503.2	39.0204	2736
39.0668	-3684.79	39.0668	-2560.14	39.0668	-1547.81	39.0668	-559	39.0668	455.5	39.0668	1492.4	39.0467	2721
39.093	-3667.47	39.093	-2581.11	39.093	-1557.77	39.093	-547	39.093	448.5	39.093	1502	39.0729	2719
39.1193	-3673.16	39.1193	-2568.07	39.1193	-1554.73	39.1193	-555	39.1193	447	39.1193	1505.6	39.0992	2721
39.1456	-3669.84	39.1456	-2556.03	39.1456	-1555.69	39.1456	-572	39.1456	452	39.1456	1505.6	39.1255	2746
39.1718	-3675.53	39.1718	-2544	39.1718	-1553.66	39.1718	-545	39.1718	452	39.1718	1504.4	39.1517	2724
39.1981	-3659.22	39.1981	-2568.96	39.1981	-1556.62	39.1981	-573	39.1981	452	39.1981	1500.8	39.178	2737
39.2244	-3669.91	39.2244	-2545.93	39.2244	-1559.59	39.2244	-547	39.2244	444.5	39.2244	1509.2	39.2043	2729
39.2506	-3666.6	39.2506	-2551.89	39.2506	-1550.55	39.2506	-566	39.2506	448.5	39.2506	1485.2	39.2305	2721
39.2769	-3665.29	39.2769	-2561.86	39.2769	-1556.52	39.2769	-558	39.2769	449	39.2769	1514	39.2568	2709
39.3031	-3666.99	39.3031	-2565.82	39.3031	-1543.49	39.3031	-559	39.3031	447	39.3031	1514	39.283	2721
39.3294	-3672.68	39.3294	-2564.79	39.3294	-1556.46	39.3294	-589	39.3294	434.5	39.3294	1515.2	39.3093	2732
39.3556	-3670.38	39.3556	-2551.76	39.3556	-1561.44	39.3556	-567	39.3556	440.5	39.3556	1494.8	39.3355	2730
39.3819	-3661.08	39.3819	-2548.72	39.3819	-1537.41	39.3819	-573	39.3819	455	39.3819	1508	39.3618	2724
39.4082	-3675.77	39.4082	-2549.69	39.4082	-1536.39	39.4082	-553	39.4082	448.5	39.4082	1520	39.3881	2718
39.4344	-3664.48	39.4344	-2550.66	39.4344	-1563.37	39.4344	-554	39.4344	450.5	39.4344	1491.2	39.4143	2734
39.4607	-3670.18	39.4607	-2558.63	39.4607	-1543.35	39.4607	-563	39.4607	453	39.4607	1520	39.4406	2707
39.487	-3668.88	39.487	-2558.6	39.487	-1543.33	39.487	-573	39.487	456	39.487	1498.4	39.4669	2713
39.5132	-3678.59	39.5132	-2571.57	39.5132	-1567.31	39.5132	-550	39.5132	437	39.5132	1496	39.4931	2726
39.5395	-3672.3	39.5395	-2560.54	39.5395	-1558.29	39.5395	-557	39.5395	442	39.5395	1535.6	39.5194	2726
39.5657	-3660.01	39.5657	-2536.52	39.5657	-1544.28	39.5657	-568	39.5657	447.5	39.5657	1506.8	39.5456	2724
39.592	-3666.72	39.592	-2565.49	39.592	-1554.26	39.592	-590	39.592	445	39.592	1498.4	39.5719	2703
39.6183	-3673.43	39.6183	-2558.46	39.6183	-1553.25	39.6183	-570	39.6183	446	39.6183	1509.2	39.5982	2728
39.6445	-3669.15	39.6445	-2555.44	39.6445	-1558.24	39.6445	-551	39.6445	445.5	39.6445	1497.2	39.6244	2733
39.6708	-3654.86	39.6708	-2569.42	39.6708	-1545.23	39.6708	-560	39.6708	447.5	39.6708	1502	39.6507	2717
39.697	-3663.58	39.697	-2556.39	39.697	-1560.22	39.697	-552	39.697	442.5	39.697	1496	39.6769	2721
39.7233	-3669.31	39.7233	-2564.37	39.7233	-1552.21	39.7233	-572	39.7233	449	39.7233	1517.6	39.7032	2714
39.7496	-3672.03	39.7496	-2556.35	39.7496	-1558.21	39.7496	-564	39.7496	441	39.7496	1527.2	39.7295	2713
39.7758	-3670.76	39.7758	-2558.33	39.7758	-1549.2	39.7758	-548	39.7758	450.5	39.7758	1492.4	39.7557	2747
39.8021	-3656.49	39.8021	-2575.32	39.8021	-1547.2	39.8021	-563	39.8021	454	39.8021	1504.4	39.782	2722
39.8283	-3665.22	39.8283	-2572.3	39.8283	-1549.2	39.8283	-555	39.8283	458	39.8283	1509.2	39.8082	2725
39.8546	-3658.95	39.8546	-2559.28	39.8546	-1568.19	39.8546	-560	39.8546	452.5	39.8546	1512.8	39.8345	2731
39.8809	-3660.69	39.8809	-2579.27	39.8809	-1556.2	39.8809	-571	39.8809	452.5	39.8809	1500.8	39.8608	2717
39.9071	-3673.43	39.9071	-2571.26	39.9071	-1547.2	39.9071	-555	39.9071	458	39.9071	1517.6	39.887	2722
39.9334	-3670.17	39.9334	-2551.25	39.9334	-1556.2	39.9334	-564	39.9334	451	39.9334	1517.6	39.9133	2713
39.9597	-3667.91	39.9597	-2558.24	39.9597	-1550.2	39.9597	-571	39.9597	456.5	39.9597	1524.8	39.9395	2750
39.9859	-3664.66	39.9859	-2568.23	39.9859	-1560.21	39.9859	-557	39.9859	451	39.9859	1490	39.9658	2729
40.0122	-3657.41	40.0122	-2552.22	40.0122	-1548.22	40.0122	-567	40.0122	445	40.0122	1505.6	39.9921	2727
40.0384	-3673.16	40.0384	-2554.21	40.0384	-1559.23	40.0384	-562	40.0384	445.5	40.0384	1508	40.0183	2718
40.0647	-3674.92	40.0647	-2551.21	40.0647	-1561.24	40.0647	-560	40.0647	444.5	40.0647	1510.4	40.0446	2718
40.0909	-3669.67	40.0909	-2566.21	40.0909	-1549.25	40.0909	-559	40.0909	457.5	40.0909	1516.4	40.0709	2736
40.1172	-3664.44	40.1172	-2567.2	40.1172	-1562.26	40.1172	-570	40.1172	436	40.1172	1497.2	40.0971	2713
40.1435	-3680.2	40.1435	-2554.2	40.1435	-1554.27	40.1435	-563	40.1435	453.5	40.1435	1520	40.1234	2721
40.1697	-3652.97	40.1697	-2559.21	40.1697	-1529.29	40.1697	-571	40.1697	447.5	40.1697	1503.2	40.1496	2715
40.196	-3645.74	40.196	-2560.21	40.196	-1543.3	40.196	-551	40.196	438.5	40.196	1510.4	40.1759	2728
40.2223	-3667.51	40.2223	-2555.21	40.2223	-1547.32	40.2223	-572	40.2223	441.5	40.2223	1509.2	40.2022	2725
40.2485	-3659.29	40.2485	-2560.22	40.2485	-1562.34	40.2485	-555	40.2485	440.5	40.2485	1509.2	40.2284	2701
40.2748	-3672.07	40.2748	-2583.23	40.2748	-1552.36	40.2748	-576	40.2748	445	40.2748	1504.4	40.2547	2750
40.301	-3677.86	40.301	-2554.24	40.301	-1535.38	40.301	-556	40.301	446.5	40.301	1504.4	40.2809	2716
40.3273	-3678.65	40.3273	-2564.25	40.3273	-1545.4	40.3273	-555	40.3273	449	40.3273	1512.8	40.3072	2724
40.3536	-3668.44	40.3536	-2571.27	40.3536	-1548.42	40.3536	-555	40.3536	444	40.3536	1486.4	40.3335	2732
40.3798	-3654.23	40.3798	-2557.28	40.3798	-1555.44	40.3798	-535	40.3798	449	40.3798	1508	40.3597	2734
40.4061	-3658.03	40.4061	-2565.3	40.4061	-1556.47	40.4061	-563	40.4061	440.5	40.4061	1488.8	40.386	2718
40.4323	-3649.83	40.4323	-2564.32	40.4323	-1573.5	40.4323	-556	40.4323	456.5	40.4323	1521.2	40.4122	2735
40.4586	-3649.64	40.4586	-2554.34	40.4586	-1546.52	40.4586	-567	40.4586	448	40.4586	1512.8	40.4385	2723
40.4849	-3677.45	40.4849	-2546.37	40.4849	-1550.55	40.4849	-558	40.4849	449	40.4849	1494.8	40.4648	2707
40.5111	-3660.26	40.5111	-2562.39	40.5111	-1555.58	40.5111	-588	40.5111	454	40.5111	1511.6	40.491	2713
40.5374	-3653.08	40.5374	-2560.42	40.5374	-1546.61	40.5374	-588	40.5374	443	40.5374	1498.4	40.5173	2729
40.5636	-3660.9	40.5636	-2544.45	40.5636	-1547.64	40.5636	-564	40.5636	441	40.5636	1517.6	40.5435	2726
40.5899	-3653.73	40.5899	-2564.48	40.5899	-1557.68	40.5899	-547	40.5899	456	40.5899	1506.8	40.5698	2732
40.6162	-3648.56	40.6162	-2558.52	40.6162	-1550.71	40.6162	-576	40.6162	447	40.6162	1504.4	40.5961	2720
40.6424	-3645.39	40.6424	-2573.56	40.6424	-1558.75	40.6424	-558	40.6424	440	40.6424	1505.6	40.6223	2737
40.6687	-3641.23	40.6687	-2571.59	40.6687	-1557.78	40.6687	-563	40.6687	439	40.6687	1516.4	40.6486	2732
40.6949	-3682.08	40.6949	-2566.64	40.6949	-1539.82	40.6949	-580	40.6949	437	40.6949	1532	40.6748	2728
40.7212	-3662.92	40.7212	-2558.68	40.7212	-1548.86	40.7212	-568	40.7212	444	40.7212	1504.4	40.7011	2725
40.7475	-3658.77	40.7475	-2542.73	40.7475	-1537.9	40.7475	-555	40.7475	448.5	40.7475	1506.8	40.7274	2726
40.7737	-3667.63	40.7737	-2555.77	40.7737	-1564.94	40.7737	-581	40.7737	440	40.7737	1497.2	40.7536	2728
40.8	-3642.49	40.8	-2559.82	40.8	-1568.98	40.8	-566	40.8	441	40.8	1505.6	40.7799	2734
40.8263	-3643.36	40.8263	-2568.88	40.8263	-1546.02	40.8263	-560	40.8263	438	40.8263	1517.6	40.8062	2724
40.8525	-3664.23	40.8525	-2546.93	40.8525	-1533.07	40.8525	-576	40.8525	443	40.8525	1505.6	40.8324	2735
40.8788	-3668.1	40.8788	-2564.99	40.8788	-1548.11	40.8788	-547	40.8788	440.5	40.8788	1517.6	40.8587	2719
40.905	-3663.98	40.905	-2574.05	40.905	-1549.16	40.905	-564	40.905	440.5	40.905	1493.6	40.8849	2715
40.9313	-3631.86	40.9313	-2571.12	40.9313	-1555.21	40.9313	-561	40.9313	448	40.9313	1494.8	40.9112	2711
40.9575	-3639.75	40.9575	-2567.18	40.9575	-1556.25	40.9575	-579	40.9575	441	40.9575	1511.6	40.9374	2739
40.9838	-3681.65	40.9838	-2564.25	40.9838	-1541.3	40.9838	-563	40.9838	444	40.9838	1497.2	40.9637	2718
41.0101	-3672.54	41.0101	-2572.32	41.0101	-1549.35	41.0101	-578	41.0101	449	41.0101	1518.8	40.99	2722
41.0363	-3655.45	41.0363	-2560.4	41.0363	-1536.4	41.0363	-551	41.0363	447.5	41.0363	1493.6	41.0162	2713
41.0626	-3651.36	41.0626	-2565.48	41.0626	-1546.46	41.0626	-550	41.0626	442.5	41.0626	1505.6	41.0425	2705
41.0889	-3664.27	41.0889	-2573.56	41.0889	-1551.51	41.0889	-571	41.0889	445	41.0889	1508	41.0688	2724
41.1151	-3652.19	41.1151	-2564.64	41.1151	-1559.56	41.1151	-565	41.1151	444.5	41.1151	1497.2	41.095	2727
41.1414	-3669.11	41.1414	-2560.72	41.1414	-1544.62	41.1414	-564	41.1414	443.5	41.1414	1499.6	41.1213	2722
41.1676	-3667.04	41.1676	-2564.81	41.1676	-1552.67	41.1676	-528	41.1676	444	41.1676	1504.4	41.1475	2739
41.1939	-3652.98	41.1939	-2563.9	41.1939	-1548.73	41.1939	-563	41.1939	447	41.1939	1505.6	41.1738	2734
41.2201	-3658.92	41.2201	-2564	41.2201	-1532.79	41.2201	-569	41.2201	444	41.2201	1504.4	41.2	2718
41.2464	-3645.86	41.2464	-2558.1	41.2464	-1548.85	41.2464	-537	41.2464	445.5	41.2464	1510.4	41.2263	2741
41.2727	-3657.81	41.2727	-2550.2	41.2727	-1559.9	41.2727	-576	41.2727	443	41.2727	1498.4	41.2526	2743
41.2989	-3654.77	41.2989	-2566.3	41.2989	-1561.97	41.2989	-571	41.2989	445	41.2989	1496	41.2788	2715
41.3252	-3665.73	41.3252	-2565.41	41.3252	-1553.03	41.3252	-563	41.3252	445.5	41.3252	1491.2	41.3051	2726
41.3515	-3662.7	41.3515	-2568.52	41.3515	-1545.09	41.3515	-554	41.3515	443.5	41.3515	1503.2	41.3314	2723
41.3777	-3664.67	41.3777	-2557.63	41.3777	-1544.15	41.3777	-575	41.3777	445	41.3777	1520	41.3576	2737
41.404	-3655.65	41.404	-2582.75	41.404	-1554.22	41.404	-562	41.404	441.5	41.404	1499.6	41.3839	2732
41.4302	-3680.64	41.4302	-2571.87	41.4302	-1545.28	41.4302	-566	41.4302	452.5	41.4302	1494.8	41.4101	2711
41.4565	-3652.63	41.4565	-2573.99	41.4565	-1560.35	41.4565	-569	41.4565	440.5	41.4565	1492.4	41.4364	2724
41.4828	-3661.63	41.4828	-2558.11	41.4828	-1553.41	41.4828	-560	41.4828	447.5	41.4828	1482.8	41.4627	2714
41.509	-3654.63	41.509	-2566.24	41.509	-1540.48	41.509	-594	41.509	446.5	41.509	1508	41.4889	2728
41.5353	-3644.64	41.5353	-2576.37	41.5353	-1561.55	41.5353	-568	41.5353	437.5	41.5353	1490	41.5152	2740
41.5615	-3662.66	41.5615	-2566.51	41.5615	-1562.62	41.5615	-554	41.5615	448.5	41.5615	1505.6	41.5414	2706
41.5878	-3654.68	41.5878	-2568.65	41.5878	-1551.69	41.5878	-568	41.5878	440	41.5878	1498.4	41.5677	2722
41.6141	-3666.71	41.6141	-2546.79	41.6141	-1530.76	41.6141	-559	41.6141	447	41.6141	1499.6	41.594	2720
41.6403	-3656.74	41.6403	-2567.93	41.6403	-1544.83	41.6403	-564	41.6403	446.5	41.6403	1506.8	41.6202	2729
41.6666	-3684.78	41.6666	-2571.07	41.6666	-1554.9	41.6666	-554	41.6666	446.5	41.6666	1499.6	41.6465	2718
41.6928	-3660.83	41.6928	-2575.22	41.6928	-1551.98	41.6928	-566	41.6928	462.5	41.6928	1506.8	41.6727	2728
41.7191	-3667.88	41.7191	-2579.38	41.7191	-1565.05	41.7191	-562	41.7191	448.5	41.7191	1486.4	41.699	2733
41.7454	-3653.94	41.7454	-2571.53	41.7454	-1563.13	41.7454	-570	41.7454	449.5	41.7454	1488.8	41.7253	2718
41.7716	-3654.01	41.7716	-2571.69	41.7716	-1559.2	41.7716	-552	41.7716	437.5	41.7716	1508	41.7515	2722
41.7979	-3659.08	41.7979	-2567.85	41.7979	-1551.28	41.7979	-564	41.7979	451	41.7979	1515.2	41.7778	2713
41.8242	-3654.16	41.8242	-2557.01	41.8242	-1554.36	41.8242	-573	41.8242	450	41.8242	1517.6	41.804	2718
41.8504	-3646.25	41.8504	-2573.17	41.8504	-1558.43	41.8504	-553	41.8504	438	41.8504	1516.4	41.8303	2725
41.8767	-3655.34	41.8767	-2557.34	41.8767	-1556.51	41.8767	-558	41.8767	451	41.8767	1504.4	41.8566	2737
41.9029	-3668.44	41.9029	-2577.51	41.9029	-1541.59	41.9029	-563	41.9029	450.5	41.9029	1490	41.8828	2734
41.9292	-3669.55	41.9292	-2582.69	41.9292	-1563.67	41.9292	-573	41.9292	450	41.9292	1487.6	41.9091	2737
41.9554	-3643.67	41.9554	-2581.86	41.9554	-1550.75	41.9554	-583	41.9554	439.5	41.9554	1515.2	41.9353	2725
41.9817	-3660.79	41.9817	-2577.04	41.9817	-1575.84	41.9817	-565	41.9817	449	41.9817	1506.8	41.9616	2727
42.008	-3665.92	42.008	-2569.22	42.008	-1565.92	42.008	-585	42.008	443	42.008	1515.2	41.9879	2715
42.0342	-3679.05	42.0342	-2561.4	42.0342	-1567	42.0342	-549	42.0342	454.5	42.0342	1509.2	42.0141	2731
42.0605	-3671.19	42.0605	-2571.59	42.0605	-1547.09	42.0605	-552	42.0605	445.5	42.0605	1516.4	42.0404	2735
42.0868	-3673.34	42.0868	-2577.78	42.0868	-1562.17	42.0868	-568	42.0868	445.5	42.0868	1510.4	42.0667	2729
42.113	-3656.5	42.113	-2560.97	42.113	-1548.26	42.113	-576	42.113	439.5	42.113	1497.2	42.0929	2757
42.1393	-3679.67	42.1393	-2552.16	42.1393	-1561.34	42.1393	-577	42.1393	444.5	42.1393	1487.6	42.1192	2721
42.1655	-3658.84	42.1655	-2567.36	42.1655	-1563.43	42.1655	-581	42.1655	449.5	42.1655	1464.8	42.1454	2725
42.1918	-3657.02	42.1918	-2573.55	42.1918	-1560.52	42.1918	-556	42.1918	445	42.1918	1478	42.1717	2730
42.2181	-3666.21	42.2181	-2565.75	42.2181	-1554.61	42.2181	-544	42.2181	435.5	42.2181	1520	42.198	2746
42.2443	-3674.4	42.2443	-2575.95	42.2443	-1559.69	42.2443	-571	42.2443	442	42.2443	1515.2	42.2242	2719
42.2706	-3667.6	42.2706	-2584.16	42.2706	-1565.78	42.2706	-576	42.2706	439.5	42.2706	1505.6	42.2505	2725
42.2968	-3684.81	42.2968	-2580.36	42.2968	-1558.87	42.2968	-575	42.2968	450.5	42.2968	1498.4	42.2767	2727
42.3231	-3661.03	42.3231	-2594.57	42.3231	-1549.96	42.3231	-550	42.3231	438	42.3231	1485.2	42.303	2718
42.3494	-3669.26	42.3494	-2569.78	42.3494	-1571.06	42.3494	-562	42.3494	444.5	42.3494	1511.6	42.3293	2729
42.3756	-3659.49	42.3756	-2573	42.3756	-1575.15	42.3756	-578	42.3756	444.5	42.3756	1491.2	42.3555	2735
42.4019	-3666.73	42.4019	-2574.21	42.4019	-1569.24	42.4019	-573	42.4019	447.5	42.4019	1497.2	42.3818	2727
42.4281	-3667.98	42.4281	-2587.43	42.4281	-1539.33	42.4281	-558	42.4281	447.5	42.4281	1503.2	42.408	2738
42.4544	-3668.24	42.4544	-2576.65	42.4544	-1573.43	42.4544	-550	42.4544	446	42.4544	1493.6	42.4343	2738
42.4807	-3653.51	42.4807	-2592.87	42.4807	-1556.52	42.4807	-559	42.4807	445.5	42.4807	1493.6	42.4606	2746
42.5069	-3671.78	42.5069	-2567.09	42.5069	-1546.62	42.5069	-556	42.5069	442	42.5069	1498.4	42.4868	2711
42.5332	-3656.06	42.5332	-2578.31	42.5332	-1570.71	42.5332	-583	42.5332	435.5	42.5332	1527.2	42.5131	2741
42.5594	-3643.35	42.5594	-2577.54	42.5594	-1547.81	42.5594	-568	42.5594	443	42.5594	1496	42.5393	2729
42.5857	-3661.65	42.5857	-2565.77	42.5857	-1546.91	42.5857	-574	42.5857	438.5	42.5857	1508	42.5656	2749
42.612	-3664.96	42.612	-2552	42.612	-1558	42.612	-581	42.612	444.5	42.612	1508	42.5919	2716
42.6382	-3658.28	42.6382	-2566.23	42.6382	-1551.1	42.6382	-557	42.6382	435	42.6382	1515.2	42.6181	2747
42.6645	-3663.6	42.6645	-2577.47	42.6645	-1557.2	42.6645	-574	42.6645	445.5	42.6645	1512.8	42.6444	2727
42.6908	-3680.93	42.6908	-2582.7	42.6908	-1558.3	42.6908	-592	42.6908	444	42.6908	1494.8	42.6707	2728
42.717	-3680.27	42.717	-2576.94	42.717	-1549.4	42.717	-577	42.717	439	42.717	1491.2	42.6969	2728
42.7433	-3682.62	42.7433	-2570.18	42.7433	-1547.5	42.7433	-557	42.7433	443	42.7433	1508	42.7232	2728
42.7695	-3671.98	42.7695	-2578.42	42.7695	-1560.6	42.7695	-569	42.7695	451	42.7695	1499.6	42.7494	2732
42.7958	-3690.35	42.7958	-2579.66	42.7958	-1557.7	42.7958	-570	42.7958	438	42.7958	1526	42.7757	2728
42.822	-3688.73	42.822	-2577.9	42.822	-1545.8	42.822	-558	42.822	442	42.822	1492.4	42.8019	2737
42.8483	-3659.11	42.8483	-2581.15	42.8483	-1562.91	42.8483	-583	42.8483	448	42.8483	1499.6	42.8282	2727
42.8746	-3648.51	42.8746	-2580.4	42.8746	-1549.01	42.8746	-576	42.8746	447	42.8746	1493.6	42.8545	2734
42.9008	-3670.91	42.9008	-2597.65	42.9008	-1553.11	42.9008	-571	42.9008	436.5	42.9008	1502	42.8807	2724
42.9271	-3683.32	42.9271	-2578.9	42.9271	-1555.22	42.9271	-574	42.9271	445	42.9271	1508	42.907	2738
42.9534	-3691.74	42.9534	-2572.15	42.9534	-1560.32	42.9534	-562	42.9534	443	42.9534	1502	42.9333	2727
42.9796	-3661.18	42.9796	-2596.4	42.9796	-1561.43	42.9796	-568	42.9796	441.5	42.9796	1503.2	42.9595	2716
43.0059	-3675.62	43.0059	-2571.65	43.0059	-1566.53	43.0059	-568	43.0059	447.5	43.0059	1508	42.9858	2739
43.0321	-3674.06	43.0321	-2562.91	43.0321	-1560.64	43.0321	-563	43.0321	450.5	43.0321	1503.2	43.012	2728
43.0584	-3680.52	43.0584	-2580.17	43.0584	-1572.74	43.0584	-565	43.0584	450	43.0584	1476.8	43.0383	2720
43.0847	-3671.99	43.0847	-2571.43	43.0847	-1567.85	43.0847	-566	43.0847	446	43.0847	1506.8	43.0645	2747
43.1109	-3666.47	43.1109	-2588.69	43.1109	-1558.96	43.1109	-548	43.1109	437	43.1109	1500.8	43.0908	2725
43.1372	-3664.95	43.1372	-2576.95	43.1372	-1556.06	43.1372	-558	43.1372	447.5	43.1372	1476.8	43.1171	2739
43.1634	-3681.45	43.1634	-2591.21	43.1634	-1560.17	43.1634	-574	43.1634	439.5	43.1634	1497.2	43.1433	2741
43.1897	-3668.96	43.1897	-2569.47	43.1897	-1554.28	43.1897	-572	43.1897	444	43.1897	1487.6	43.1696	2743
43.216	-3693.47	43.216	-2584.74	43.216	-1569.39	43.216	-574	43.216	440	43.216	1488.8	43.1959	2746
43.2422	-3660	43.2422	-2580	43.2422	-1547.5	43.2422	-573	43.2422	448.5	43.2422	1515.2	43.2221	2741
43.2685	-3680.53	43.2685	-2595.27	43.2685	-1553.61	43.2685	-568	43.2685	440	43.2685	1502	43.2484	2722
43.2947	-3675.08	43.2947	-2574.54	43.2947	-1567.72	43.2947	-564	43.2947	445	43.2947	1502	43.2746	2728
43.321	-3681.63	43.321	-2577.81	43.321	-1577.83	43.321	-570	43.321	447	43.321	1515.2	43.3009	2729
43.3473	-3686.2	43.3473	-2590.08	43.3473	-1566.94	43.3473	-581	43.3473	447	43.3473	1490	43.3272	2720
43.3735	-3688.77	43.3735	-2588.35	43.3735	-1575.05	43.3735	-561	43.3735	445	43.3735	1505.6	43.3534	2730
43.3998	-3673.35	43.3998	-2594.62	43.3998	-1559.16	43.3998	-563	43.3998	440.5	43.3998	1494.8	43.3797	2715
43.426	-3691.94	43.426	-2588.89	43.426	-1561.27	43.426	-569	43.426	444	43.426	1497.2	43.4059	2717
43.4523	-3685.54	43.4523	-2570.17	43.4523	-1557.38	43.4523	-560	43.4523	451	43.4523	1480.4	43.4322	2733
43.4786	-3683.15	43.4786	-2593.44	43.4786	-1567.49	43.4786	-578	43.4786	453.5	43.4786	1492.4	43.4585	2733
43.5048	-3672.76	43.5048	-2588.72	43.5048	-1575.61	43.5048	-566	43.5048	445	43.5048	1514	43.4847	2737
43.5311	-3686.39	43.5311	-2579	43.5311	-1576.72	43.5311	-572	43.5311	442.5	43.5311	1504.4	43.511	2734
43.5573	-3682.02	43.5573	-2572.27	43.5573	-1569.83	43.5573	-554	43.5573	444.5	43.5573	1492.4	43.5372	2727
43.5836	-3689.66	43.5836	-2586.55	43.5836	-1576.95	43.5836	-565	43.5836	444.5	43.5836	1498.4	43.5635	2733
43.6099	-3690.3	43.6099	-2594.83	43.6099	-1563.06	43.6099	-580	43.6099	441	43.6099	1485.2	43.5898	2720
43.6361	-3681.96	43.6361	-2573.11	43.6361	-1554.18	43.6361	-549	43.6361	448	43.6361	1491.2	43.616	2727
43.6624	-3688.62	43.6624	-2595.39	43.6624	-1566.29	43.6624	-563	43.6624	437.5	43.6624	1488.8	43.6423	2730
43.6887	-3678.29	43.6887	-2573.67	43.6887	-1563.4	43.6887	-555	43.6887	439	43.6887	1503.2	43.6686	2731
43.7149	-3703.96	43.7149	-2592.95	43.7149	-1567.52	43.7149	-559	43.7149	436.5	43.7149	1508	43.6948	2728
43.7412	-3694.64	43.7412	-2586.24	43.7412	-1568.63	43.7412	-564	43.7412	443	43.7412	1508	43.7211	2720
43.7674	-3690.33	43.7674	-2601.52	43.7674	-1571.75	43.7674	-573	43.7674	437	43.7674	1510.4	43.7473	2753
43.7937	-3688.03	43.7937	-2589.8	43.7937	-1578.87	43.7937	-589	43.7937	438.5	43.7937	1494.8	43.7736	2732
43.8199	-3693.73	43.8199	-2596.09	43.8199	-1577.98	43.8199	-558	43.8199	453	43.8199	1509.2	43.7998	2729
43.8462	-3714.43	43.8462	-2582.37	43.8462	-1571.1	43.8462	-569	43.8462	437.5	43.8462	1487.6	43.8261	2737
43.8725	-3693.15	43.8725	-2603.66	43.8725	-1572.22	43.8725	-559	43.8725	440.5	43.8725	1488.8	43.8524	2724
43.8987	-3700.86	43.8987	-2580.94	43.8987	-1566.33	43.8987	-570	43.8987	438	43.8987	1509.2	43.8786	2718
43.925	-3688.59	43.925	-2585.23	43.925	-1570.45	43.925	-561	43.925	438	43.925	1497.2	43.9049	2716
43.9513	-3690.32	43.9513	-2582.51	43.9513	-1560.57	43.9513	-573	43.9513	435.5	43.9513	1498.4	43.9312	2731
43.9775	-3709.05	43.9775	-2611.8	43.9775	-1567.68	43.9775	-570	43.9775	436	43.9775	1482.8	43.9574	2739
44.0038	-3712.79	44.0038	-2591.09	44.0038	-1566.8	44.0038	-576	44.0038	433	44.0038	1487.6	43.9837	2738
44.03	-3705.53	44.03	-2593.38	44.03	-1570.92	44.03	-579	44.03	442.5	44.03	1514	44.0099	2732
44.0563	-3694.28	44.0563	-2605.66	44.0563	-1572.04	44.0563	-560	44.0563	442.5	44.0563	1481.6	44.0362	2725
44.0826	-3696.03	44.0826	-2598.95	44.0826	-1573.15	44.0826	-583	44.0826	437.5	44.0826	1500.8	44.0625	2713
44.1088	-3699.79	44.1088	-2592.24	44.1088	-1573.27	44.1088	-566	44.1088	448.5	44.1088	1482.8	44.0887	2715
44.1351	-3717.55	44.1351	-2581.53	44.1351	-1576.39	44.1351	-573	44.1351	451.5	44.1351	1473.2	44.115	2722
44.1613	-3691.31	44.1613	-2605.82	44.1613	-1573.51	44.1613	-578	44.1613	440	44.1613	1509.2	44.1412	2716
44.1876	-3700.08	44.1876	-2606.11	44.1876	-1578.63	44.1876	-571	44.1876	444.5	44.1876	1498.4	44.1675	2710
44.2139	-3687.85	44.2139	-2592.39	44.2139	-1577.75	44.2139	-572	44.2139	441	44.2139	1497.2	44.1938	2737
44.2401	-3689.62	44.2401	-2586.68	44.2401	-1563.87	44.2401	-575	44.2401	445.5	44.2401	1498.4	44.22	2732
44.2664	-3705.4	44.2664	-2593.97	44.2664	-1579.99	44.2664	-571	44.2664	445	44.2664	1493.6	44.2463	2727
44.2926	-3710.18	44.2926	-2610.26	44.2926	-1572.11	44.2926	-583	44.2926	435	44.2926	1493.6	44.2725	2721
44.3189	-3718.96	44.3189	-2601.55	44.3189	-1557.23	44.3189	-562	44.3189	436	44.3189	1506.8	44.2988	2720
44.3452	-3711.75	44.3452	-2602.84	44.3452	-1584.34	44.3452	-577	44.3452	431	44.3452	1492.4	44.3251	2723
44.3714	-3703.54	44.3714	-2596.13	44.3714	-1594.46	44.3714	-570	44.3714	443.5	44.3714	1514	44.3513	2715
44.3977	-3718.33	44.3977	-2602.42	44.3977	-1573.58	44.3977	-569	44.3977	441.5	44.3977	1510.4	44.3776	2733
44.4239	-3705.12	44.4239	-2596.71	44.4239	-1579.71	44.4239	-574	44.4239	444	44.4239	1480.4	44.4038	2721
44.4502	-3720.91	44.4502	-2593.99	44.4502	-1552.83	44.4502	-583	44.4502	434	44.4502	1493.6	44.4301	2732
44.4765	-3708.71	44.4765	-2609.28	44.4765	-1560.95	44.4765	-563	44.4765	441	44.4765	1488.8	44.4564	2719
44.5027	-3712.51	44.5027	-2594.57	44.5027	-1570.07	44.5027	-557	44.5027	444	44.5027	1491.2	44.4826	2738
44.529	-3721.31	44.529	-2597.86	44.529	-1576.19	44.529	-571	44.529	433.5	44.529	1493.6	44.5089	2709
44.5553	-3710.11	44.5553	-2610.15	44.5553	-1577.31	44.5553	-569	44.5553	436.5	44.5553	1502	44.5352	2725
44.5815	-3711.91	44.5815	-2612.43	44.5815	-1582.43	44.5815	-574	44.5815	442	44.5815	1503.2	44.5614	2722
44.6078	-3719.71	44.6078	-2602.72	44.6078	-1579.55	44.6078	-573	44.6078	443.5	44.6078	1484	44.5877	2714
44.634	-3711.51	44.634	-2598.01	44.634	-1577.67	44.634	-584	44.634	434	44.634	1506.8	44.6139	2716
44.6603	-3714.32	44.6603	-2591.29	44.6603	-1563.79	44.6603	-578	44.6603	438	44.6603	1506.8	44.6402	2714
44.6865	-3697.12	44.6865	-2575.58	44.6865	-1580.92	44.6865	-572	44.6865	434	44.6865	1503.2	44.6664	2718
44.7128	-3723.92	44.7128	-2603.86	44.7128	-1576.04	44.7128	-581	44.7128	440	44.7128	1497.2	44.6927	2727
44.7391	-3702.73	44.7391	-2586.15	44.7391	-1574.16	44.7391	-567	44.7391	449	44.7391	1505.6	44.719	2718
44.7653	-3737.53	44.7653	-2610.43	44.7653	-1580.28	44.7653	-574	44.7653	443.5	44.7653	1493.6	44.7452	2711
44.7916	-3719.33	44.7916	-2593.72	44.7916	-1561.4	44.7916	-576	44.7916	447	44.7916	1491.2	44.7715	2713
44.8178	-3738.14	44.8178	-2624	44.8178	-1577.53	44.8178	-558	44.8178	442.5	44.8178	1484	44.7978	2723
44.8441	-3734.94	44.8441	-2597.28	44.8441	-1565.65	44.8441	-568	44.8441	436.5	44.8441	1481.6	44.824	2710
44.8704	-3730.74	44.8704	-2615.57	44.8704	-1580.77	44.8704	-573	44.8704	436.5	44.8704	1479.2	44.8503	2706
44.8966	-3715.54	44.8966	-2607.85	44.8966	-1580.89	44.8966	-564	44.8966	447	44.8966	1487.6	44.8765	2739
44.9229	-3715.34	44.9229	-2592.13	44.9229	-1549.02	44.9229	-573	44.9229	444.5	44.9229	1499.6	44.9028	2730
44.9492	-3727.13	44.9492	-2588.41	44.9492	-1579.14	44.9492	-570	44.9492	442.5	44.9492	1476.8	44.929	2721
44.9754	-3727.93	44.9754	-2601.69	44.9754	-1579.26	44.9754	-574	44.9754	439.5	44.9754	1497.2	44.9553	2705
45.0017	-3728.72	45.0017	-2583.97	45.0017	-1578.39	45.0017	-566	45.0017	443	45.0017	1475.6	44.9816	2719
45.0279	-3741.51	45.0279	-2609.25	45.0279	-1567.51	45.0279	-574	45.0279	443.5	45.0279	1486.4	45.0078	2715
45.0542	-3730.3	45.0542	-2607.52	45.0542	-1581.63	45.0542	-562	45.0542	435	45.0542	1504.4	45.0341	2712
45.0805	-3719.09	45.0805	-2606.8	45.0805	-1566.76	45.0805	-563	45.0805	441	45.0805	1500.8	45.0604	2723
45.1067	-3732.87	45.1067	-2604.07	45.1067	-1582.88	45.1067	-583	45.1067	438.5	45.1067	1479.2	45.0866	2719
45.133	-3733.66	45.133	-2597.35	45.133	-1575	45.133	-577	45.133	443	45.133	1487.6	45.1129	2723
45.1592	-3728.44	45.1592	-2608.62	45.1592	-1591.13	45.1592	-562	45.1592	444.5	45.1592	1491.2	45.1391	2713
45.1855	-3725.21	45.1855	-2620.9	45.1855	-1578.25	45.1855	-576	45.1855	441.5	45.1855	1481.6	45.1654	2726
45.2118	-3742.98	45.2118	-2607.17	45.2118	-1584.38	45.2118	-568	45.2118	432.5	45.2118	1490	45.1917	2720
45.238	-3731.75	45.238	-2619.44	45.238	-1566.5	45.238	-561	45.238	446.5	45.238	1482.8	45.2179	2729
45.2643	-3746.52	45.2643	-2612.71	45.2643	-1573.63	45.2643	-570	45.2643	438.5	45.2643	1493.6	45.2442	2713
45.2905	-3746.28	45.2905	-2602.98	45.2905	-1566.75	45.2905	-565	45.2905	437.5	45.2905	1491.2	45.2704	2708
45.3168	-3729.04	45.3168	-2596.25	45.3168	-1588.88	45.3168	-565	45.3168	433.5	45.3168	1487.6	45.2967	2709
45.3431	-3747.79	45.3431	-2597.51	45.3431	-1586	45.3431	-566	45.3431	443	45.3431	1503.2	45.323	2717
45.3693	-3750.54	45.3693	-2603.78	45.3693	-1573.13	45.3693	-559	45.3693	446	45.3693	1492.4	45.3492	2714
45.3956	-3738.29	45.3956	-2607.04	45.3956	-1574.25	45.3956	-587	45.3956	437.5	45.3956	1487.6	45.3755	2703
45.4218	-3739.03	45.4218	-2596.31	45.4218	-1572.38	45.4218	-573	45.4218	432	45.4218	1484	45.4017	2704
45.4481	-3760.77	45.4481	-2617.57	45.4481	-1578.5	45.4481	-580	45.4481	434	45.4481	1473.2	45.428	2705
45.4744	-3741.5	45.4744	-2612.83	45.4744	-1588.63	45.4744	-564	45.4744	433	45.4744	1484	45.4543	2719
45.5006	-3749.22	45.5006	-2606.09	45.5006	-1573.75	45.5006	-589	45.5006	434	45.5006	1494.8	45.4805	2713
45.5269	-3749.95	45.5269	-2613.35	45.5269	-1571.88	45.5269	-576	45.5269	439.5	45.5269	1490	45.5068	2716
45.5532	-3770.66	45.5532	-2610.61	45.5532	-1586.01	45.5532	-563	45.5532	443.5	45.5532	1486.4	45.5331	2726
45.5794	-3766.37	45.5794	-2609.87	45.5794	-1580.13	45.5794	-555	45.5794	444	45.5794	1490	45.5593	2717
45.6057	-3756.07	45.6057	-2619.12	45.6057	-1568.26	45.6057	-580	45.6057	440.5	45.6057	1473.2	45.5856	2726
45.6319	-3764.77	45.6319	-2608.38	45.6319	-1571.39	45.6319	-576	45.6319	435	45.6319	1485.2	45.6118	2725
45.6582	-3752.46	45.6582	-2615.63	45.6582	-1569.51	45.6582	-575	45.6582	442.5	45.6582	1473.2	45.6381	2728
45.6844	-3759.15	45.6844	-2610.89	45.6844	-1562.64	45.6844	-569	45.6844	450	45.6844	1500.8	45.6643	2711
45.7107	-3755.83	45.7107	-2593.14	45.7107	-1584.77	45.7107	-582	45.7107	442	45.7107	1496	45.6906	2716
45.737	-3752.5	45.737	-2613.39	45.737	-1587.89	45.737	-574	45.737	441.5	45.737	1484	45.7169	2709
45.7632	-3772.16	45.7632	-2630.64	45.7632	-1568.02	45.7632	-571	45.7632	436.5	45.7632	1476.8	45.7431	2721
45.7895	-3767.82	45.7895	-2612.89	45.7895	-1590.15	45.7895	-562	45.7895	438	45.7895	1496	45.7694	2723
45.8158	-3758.47	45.8158	-2612.14	45.8158	-1573.27	45.8158	-579	45.8158	438	45.8158	1497.2	45.7957	2715
45.842	-3757.12	45.842	-2618.39	45.842	-1587.4	45.842	-566	45.842	436	45.842	1487.6	45.8219	2717
45.8683	-3756.75	45.8683	-2612.64	45.8683	-1591.53	45.8683	-578	45.8683	445	45.8683	1504.4	45.8482	2726
45.8945	-3761.38	45.8945	-2610.88	45.8945	-1573.66	45.8945	-593	45.8945	433	45.8945	1479.2	45.8744	2718
45.9208	-3744	45.9208	-2625.13	45.9208	-1586.78	45.9208	-574	45.9208	438.5	45.9208	1479.2	45.9007	2709
45.9471	-3738.61	45.9471	-2623.37	45.9471	-1569.91	45.9471	-567	45.9471	444	45.9471	1493.6	45.927	2709
45.9733	-3769.21	45.9733	-2607.61	45.9733	-1596.04	45.9733	-566	45.9733	438	45.9733	1498.4	45.9532	2714
45.9996	-3766.81	45.9996	-2632.86	45.9996	-1584.17	45.9996	-575	45.9996	439.5	45.9996	1492.4	45.9795	2699
46.0258	-3750.4	46.0258	-2619.1	46.0258	-1591.3	46.0258	-565	46.0258	437.5	46.0258	1491.2	46.0057	2718
46.0521	-3765.97	46.0521	-2615.34	46.0521	-1579.42	46.0521	-560	46.0521	435.5	46.0521	1481.6	46.032	2701
46.0784	-3755.54	46.0784	-2619.58	46.0784	-1576.55	46.0784	-583	46.0784	442.5	46.0784	1493.6	46.0583	2715
46.1046	-3767.1	46.1046	-2631.82	46.1046	-1591.68	46.1046	-577	46.1046	436.5	46.1046	1476.8	46.0845	2716
46.1309	-3773.65	46.1309	-2626.06	46.1309	-1596.81	46.1309	-583	46.1309	438	46.1309	1500.8	46.1108	2724
46.1571	-3768.19	46.1571	-2627.29	46.1571	-1583.94	46.1571	-582	46.1571	434.5	46.1571	1482.8	46.137	2709
46.1834	-3752.72	46.1834	-2634.53	46.1834	-1592.07	46.1834	-580	46.1834	441	46.1834	1494.8	46.1633	2706
46.2097	-3780.24	46.2097	-2643.76	46.2097	-1598.2	46.2097	-582	46.2097	440.5	46.2097	1484	46.1896	2716
46.2359	-3765.76	46.2359	-2607	46.2359	-1588.32	46.2359	-580	46.2359	435.5	46.2359	1493.6	46.2158	2714
46.2622	-3762.26	46.2622	-2618.23	46.2622	-1579.45	46.2622	-585	46.2622	447.5	46.2622	1490	46.2421	2715
46.2884	-3778.75	46.2884	-2631.47	46.2884	-1591.58	46.2884	-564	46.2884	432.5	46.2884	1473.2	46.2683	2712
46.3147	-3731.23	46.3147	-2623.7	46.3147	-1574.71	46.3147	-572	46.3147	437	46.3147	1499.6	46.2946	2724
46.341	-3773.7	46.341	-2635.93	46.341	-1589.84	46.341	-567	46.341	435	46.341	1482.8	46.3209	2718
46.3672	-3765.15	46.3672	-2617.16	46.3672	-1569.97	46.3672	-585	46.3672	442.5	46.3672	1490	46.3471	2709
46.3935	-3759.6	46.3935	-2631.39	46.3935	-1581.1	46.3935	-567	46.3935	437	46.3935	1478	46.3734	2695
46.4198	-3769.04	46.4198	-2635.62	46.4198	-1593.23	46.4198	-581	46.4198	439.5	46.4198	1480.4	46.3997	2737
46.446	-3793.46	46.446	-2630.85	46.446	-1589.36	46.446	-582	46.446	439	46.446	1492.4	46.4259	2697
46.4723	-3788.87	46.4723	-2620.07	46.4723	-1590.49	46.4723	-572	46.4723	434.5	46.4723	1490	46.4522	2715
46.4985	-3772.27	46.4985	-2622.3	46.4985	-1578.62	46.4985	-584	46.4985	443.5	46.4985	1475.6	46.4784	2715
46.5248	-3760.66	46.5248	-2628.53	46.5248	-1579.75	46.5248	-582	46.5248	439.5	46.5248	1487.6	46.5047	2732
46.551	-3781.04	46.551	-2621.75	46.551	-1577.88	46.551	-566	46.551	437	46.551	1498.4	46.5309	2711
46.5773	-3764.4	46.5773	-2625.97	46.5773	-1597.01	46.5773	-588	46.5773	430.5	46.5773	1490	46.5572	2715
46.6036	-3772.75	46.6036	-2632.2	46.6036	-1578.14	46.6036	-578	46.6036	435.5	46.6036	1509.2	46.5835	2717
46.6298	-3778.09	46.6298	-2608.42	46.6298	-1570.27	46.6298	-585	46.6298	446.5	46.6298	1497.2	46.6097	2716
46.6561	-3769.42	46.6561	-2638.64	46.6561	-1581.4	46.6561	-580	46.6561	433.5	46.6561	1468.4	46.636	2705
46.6823	-3772.73	46.6823	-2633.86	46.6823	-1586.53	46.6823	-579	46.6823	439	46.6823	1480.4	46.6623	2722
46.7086	-3772.03	46.7086	-2627.08	46.7086	-1579.66	46.7086	-560	46.7086	437	46.7086	1487.6	46.6885	2724
46.7349	-3769.32	46.7349	-2623.3	46.7349	-1594.79	46.7349	-590	46.7349	441.5	46.7349	1491.2	46.7148	2719
46.7611	-3782.59	46.7611	-2635.52	46.7611	-1603.92	46.7611	-563	46.7611	438.5	46.7611	1493.6	46.741	2720
46.7874	-3754.85	46.7874	-2629.74	46.7874	-1591.05	46.7874	-580	46.7874	441	46.7874	1487.6	46.7673	2710
46.8137	-3789.1	46.8137	-2644.96	46.8137	-1584.19	46.8137	-581	46.8137	435	46.8137	1488.8	46.7936	2723
46.8399	-3789.33	46.8399	-2623.18	46.8399	-1582.32	46.8399	-560	46.8399	440	46.8399	1484	46.8198	2721
46.8662	-3784.55	46.8662	-2620.39	46.8662	-1599.45	46.8662	-574	46.8662	435	46.8662	1484	46.8461	2720
46.8924	-3771.75	46.8924	-2623.61	46.8924	-1575.58	46.8924	-564	46.8924	442.5	46.8924	1492.4	46.8723	2718
46.9187	-3772.94	46.9187	-2619.82	46.9187	-1594.71	46.9187	-579	46.9187	444	46.9187	1491.2	46.8986	2716
46.945	-3780.11	46.945	-2623.04	46.945	-1583.84	46.945	-575	46.945	437	46.945	1490	46.9249	2721
46.9712	-3787.27	46.9712	-2631.25	46.9712	-1594.97	46.9712	-581	46.9712	425.5	46.9712	1488.8	46.9511	2726
46.9975	-3767.41	46.9975	-2634.46	46.9975	-1587.11	46.9975	-569	46.9975	442.5	46.9975	1475.6	46.9774	2717
47.0237	-3759.54	47.0237	-2602.67	47.0237	-1569.24	47.0237	-578	47.0237	437	47.0237	1480.4	47.0036	2714
47.05	-3777.65	47.05	-2627.89	47.05	-1608.37	47.05	-569	47.05	439	47.05	1493.6	47.0299	2724
47.0763	-3774.75	47.0763	-2637.1	47.0763	-1599.5	47.0763	-562	47.0763	437.5	47.0763	1468.4	47.0562	2716
47.1025	-3788.83	47.1025	-2636.31	47.1025	-1595.63	47.1025	-578	47.1025	435.5	47.1025	1473.2	47.0824	2712
47.1288	-3780.89	47.1288	-2639.52	47.1288	-1595.76	47.1288	-581	47.1288	446	47.1288	1508	47.1087	2707
47.155	-3765.94	47.155	-2639.72	47.155	-1594.9	47.155	-581	47.155	441.5	47.155	1485.2	47.1349	2718
47.1813	-3777.97	47.1813	-2612.93	47.1813	-1593.03	47.1813	-594	47.1813	436	47.1813	1486.4	47.1612	2720
47.2076	-3788.99	47.2076	-2641.14	47.2076	-1591.16	47.2076	-586	47.2076	435.5	47.2076	1496	47.1875	2715
47.2338	-3779.99	47.2338	-2644.35	47.2338	-1591.29	47.2338	-597	47.2338	430	47.2338	1482.8	47.2137	2721
47.2601	-3777.97	47.2601	-2641.55	47.2601	-1597.43	47.2601	-572	47.2601	436.5	47.2601	1491.2	47.24	2713
47.2863	-3762.93	47.2863	-2636.76	47.2863	-1593.56	47.2863	-582	47.2863	434	47.2863	1486.4	47.2662	2716
47.3126	-3779.88	47.3126	-2641.97	47.3126	-1580.69	47.3126	-573	47.3126	435.5	47.3126	1484	47.2925	2716
47.3389	-3783.81	47.3389	-2626.17	47.3389	-1590.82	47.3389	-578	47.3389	431	47.3389	1498.4	47.3188	2705
47.3651	-3757.72	47.3651	-2641.37	47.3651	-1581.96	47.3651	-576	47.3651	437	47.3651	1481.6	47.345	2717
47.3914	-3768.62	47.3914	-2638.58	47.3914	-1609.09	47.3914	-581	47.3914	439	47.3914	1479.2	47.3713	2719
47.4177	-3792.5	47.4177	-2643.78	47.4177	-1597.22	47.4177	-583	47.4177	434.5	47.4177	1482.8	47.3976	2721
47.4439	-3779.35	47.4439	-2631.98	47.4439	-1601.35	47.4439	-580	47.4439	435.5	47.4439	1485.2	47.4238	2723
47.4702	-3765.19	47.4702	-2630.18	47.4702	-1599.49	47.4702	-589	47.4702	435.5	47.4702	1481.6	47.4501	2716
47.4964	-3783.02	47.4964	-2625.39	47.4964	-1603.62	47.4964	-576	47.4964	435.5	47.4964	1468.4	47.4763	2721
47.5227	-3764.82	47.5227	-2636.59	47.5227	-1578.75	47.5227	-577	47.5227	430.5	47.5227	1474.4	47.5026	2722
47.5489	-3778.6	47.5489	-2629.79	47.5489	-1594.89	47.5489	-566	47.5489	434.5	47.5489	1482.8	47.5288	2724
47.5752	-3755.37	47.5752	-2649.99	47.5752	-1599.02	47.5752	-585	47.5752	433.5	47.5752	1499.6	47.5551	2714
47.6015	-3777.11	47.6015	-2631.18	47.6015	-1582.15	47.6015	-586	47.6015	432	47.6015	1482.8	47.5814	2715
47.6277	-3787.84	47.6277	-2638.38	47.6277	-1614.29	47.6277	-575	47.6277	440	47.6277	1466	47.6076	2715
47.654	-3781.55	47.654	-2646.58	47.654	-1590.42	47.654	-579	47.654	437.5	47.654	1485.2	47.6339	2708
47.6803	-3776.24	47.6803	-2651.78	47.6803	-1583.55	47.6803	-575	47.6803	438	47.6803	1490	47.6602	2722
47.7065	-3775.9	47.7065	-2633.98	47.7065	-1590.69	47.7065	-583	47.7065	436	47.7065	1461.2	47.6864	2717
47.7328	-3766.55	47.7328	-2639.17	47.7328	-1584.82	47.7328	-586	47.7328	434.5	47.7328	1484	47.7127	2723
47.759	-3788.18	47.759	-2635.37	47.759	-1589.95	47.759	-580	47.759	430	47.759	1472	47.7389	2722
47.7853	-3775.79	47.7853	-2640.56	47.7853	-1594.09	47.7853	-576	47.7853	435.5	47.7853	1470.8	47.7652	2711
47.8116	-3778.37	47.8116	-2642.76	47.8116	-1614.22	47.8116	-577	47.8116	439	47.8116	1491.2	47.7915	2716
47.8378	-3770.94	47.8378	-2640.95	47.8378	-1585.35	47.8378	-565	47.8378	438	47.8378	1481.6	47.8177	2718
47.8641	-3758.48	47.8641	-2622.15	47.8641	-1585.49	47.8641	-574	47.8641	431	47.8641	1457.6	47.844	2718
47.8903	-3771.01	47.8903	-2646.34	47.8903	-1608.62	47.8903	-585	47.8903	445	47.8903	1461.2	47.8702	2714
47.9166	-3770.51	47.9166	-2644.53	47.9166	-1578.76	47.9166	-577	47.9166	428.5	47.9166	1473.2	47.8965	2717
47.9429	-3780.99	47.9429	-2646.73	47.9429	-1602.89	47.9429	-577	47.9429	432	47.9429	1476.8	47.9228	2708
47.9691	-3763.45	47.9691	-2628.92	47.9691	-1594.02	47.9691	-588	47.9691	437.5	47.9691	1478	47.949	2726
47.9954	-3788.88	47.9954	-2652.11	47.9954	-1594.16	47.9954	-569	47.9954	429	47.9954	1494.8	47.9753	2723
48.0216	-3759.3	48.0216	-2642.3	48.0216	-1567.29	48.0216	-578	48.0216	432	48.0216	1466	48.0015	2698
48.0479	-3764.69	48.0479	-2649.49	48.0479	-1587.43	48.0479	-567	48.0479	440	48.0479	1464.8	48.0278	2718
48.0742	-3757.06	48.0742	-2617.68	48.0742	-1601.56	48.0742	-585	48.0742	431	48.0742	1491.2	48.0541	2716
48.1004	-3776.41	48.1004	-2656.87	48.1004	-1595.7	48.1004	-573	48.1004	434	48.1004	1491.2	48.0803	2709
48.1267	-3757.74	48.1267	-2633.06	48.1267	-1604.83	48.1267	-579	48.1267	437	48.1267	1480.4	48.1066	2711
48.1529	-3765.04	48.1529	-2635.25	48.1529	-1608.96	48.1529	-578	48.1529	439	48.1529	1482.8	48.1328	2702
48.1792	-3768.32	48.1792	-2623.44	48.1792	-1605.1	48.1792	-586	48.1792	427.5	48.1792	1492.4	48.1591	2710
48.2055	-3773.58	48.2055	-2651.63	48.2055	-1592.23	48.2055	-574	48.2055	437.5	48.2055	1498.4	48.1854	2711
48.2317	-3768.81	48.2317	-2646.82	48.2317	-1597.37	48.2317	-585	48.2317	435	48.2317	1480.4	48.2116	2703
48.258	-3757.02	48.258	-2642.01	48.258	-1600.5	48.258	-591	48.258	433.5	48.258	1494.8	48.2379	2707
48.2843	-3758.2	48.2843	-2645.19	48.2843	-1600.64	48.2843	-582	48.2843	437	48.2843	1475.6	48.2642	2722
48.3105	-3760.37	48.3105	-2646.38	48.3105	-1608.77	48.3105	-588	48.3105	441	48.3105	1486.4	48.2904	2709
48.3368	-3763.5	48.3368	-2654.57	48.3368	-1596.91	48.3368	-586	48.3368	434	48.3368	1464.8	48.3167	2708
48.363	-3763.62	48.363	-2638.75	48.363	-1614.04	48.363	-569	48.363	432	48.363	1468.4	48.3429	2730
48.3893	-3761.71	48.3893	-2648.94	48.3893	-1604.18	48.3893	-586	48.3893	434	48.3893	1488.8	48.3692	2711
48.4156	-3771.77	48.4156	-2628.13	48.4156	-1607.31	48.4156	-574	48.4156	439.5	48.4156	1463.6	48.3954	2711
48.4418	-3761.81	48.4418	-2643.31	48.4418	-1598.45	48.4418	-584	48.4418	432.5	48.4418	1476.8	48.4217	2686
48.4681	-3759.82	48.4681	-2637.5	48.4681	-1599.58	48.4681	-590	48.4681	429	48.4681	1491.2	48.448	2707
48.4943	-3760.81	48.4943	-2645.68	48.4943	-1597.72	48.4943	-566	48.4943	432.5	48.4943	1467.2	48.4742	2732
48.5206	-3737.78	48.5206	-2662.87	48.5206	-1616.85	48.5206	-578	48.5206	439	48.5206	1479.2	48.5005	2719
48.5468	-3757.72	48.5468	-2629.05	48.5468	-1597.99	48.5468	-591	48.5468	437.5	48.5468	1487.6	48.5267	2701
48.5731	-3751.63	48.5731	-2651.23	48.5731	-1599.12	48.5731	-592	48.5731	444	48.5731	1481.6	48.553	2722
48.5994	-3760.51	48.5994	-2643.42	48.5994	-1607.26	48.5994	-592	48.5994	436	48.5994	1488.8	48.5793	2709
48.6256	-3753.38	48.6256	-2654.6	48.6256	-1608.39	48.6256	-591	48.6256	436	48.6256	1491.2	48.6055	2699
48.6519	-3759.21	48.6519	-2653.78	48.6519	-1600.53	48.6519	-581	48.6519	432	48.6519	1475.6	48.6318	2708
48.6782	-3748.02	48.6782	-2654.97	48.6782	-1599.66	48.6782	-586	48.6782	432.5	48.6782	1493.6	48.6581	2712
48.7044	-3758.8	48.7044	-2640.15	48.7044	-1579.8	48.7044	-575	48.7044	437.5	48.7044	1470.8	48.6843	2716
48.7307	-3746.55	48.7307	-2646.33	48.7307	-1606.93	48.7307	-589	48.7307	434.5	48.7307	1469.6	48.7106	2718
48.7569	-3734.28	48.7569	-2631.51	48.7569	-1606.07	48.7569	-561	48.7569	433	48.7569	1469.6	48.7368	2719
48.7832	-3756.98	48.7832	-2647.69	48.7832	-1604.2	48.7832	-580	48.7832	429.5	48.7832	1480.4	48.7631	2706
48.8095	-3741.66	48.8095	-2650.87	48.8095	-1615.34	48.8095	-577	48.8095	429.5	48.8095	1480.4	48.7894	2692
48.8357	-3741.3	48.8357	-2652.06	48.8357	-1604.47	48.8357	-581	48.8357	429.5	48.8357	1474.4	48.8156	2699
48.862	-3733.92	48.862	-2663.24	48.862	-1610.61	48.862	-587	48.862	436.5	48.862	1496	48.8419	2705
48.8882	-3753.51	48.8882	-2655.42	48.8882	-1613.75	48.8882	-585	48.8882	430	48.8882	1479.2	48.8681	2696
48.9145	-3742.08	48.9145	-2663.6	48.9145	-1599.88	48.9145	-589	48.9145	425.5	48.9145	1475.6	48.8944	2707
48.9408	-3733.61	48.9408	-2650.78	48.9408	-1600.02	48.9408	-593	48.9408	438	48.9408	1480.4	48.9207	2706
48.967	-3729.12	48.967	-2649.96	48.967	-1609.15	48.967	-572	48.967	431	48.967	1470.8	48.9469	2708
48.9933	-3741.59	48.9933	-2645.14	48.9933	-1631.29	48.9933	-580	48.9933	432	48.9933	1473.2	48.9732	2715
49.0195	-3738.04	49.0195	-2657.32	49.0195	-1584.42	49.0195	-590	49.0195	433	49.0195	1491.2	48.9994	2701
49.0458	-3744.46	49.0458	-2658.5	49.0458	-1612.56	49.0458	-573	49.0458	434	49.0458	1481.6	49.0257	2706
49.0721	-3747.86	49.0721	-2646.67	49.0721	-1607.7	49.0721	-576	49.0721	436	49.0721	1480.4	49.052	2691
49.0983	-3715.22	49.0983	-2654.85	49.0983	-1623.83	49.0983	-594	49.0983	426.5	49.0983	1474.4	49.0782	2714
49.1246	-3732.55	49.1246	-2641.03	49.1246	-1592.97	49.1246	-575	49.1246	434	49.1246	1480.4	49.1045	2705
49.1508	-3723.85	49.1508	-2652.21	49.1508	-1616.1	49.1508	-582	49.1508	433	49.1508	1498.4	49.1307	2699
49.1771	-3722.13	49.1771	-2636.39	49.1771	-1602.24	49.1771	-577	49.1771	433	49.1771	1488.8	49.157	2700
49.2034	-3742.37	49.2034	-2649.57	49.2034	-1602.37	49.2034	-577	49.2034	431	49.2034	1485.2	49.1833	2704
49.2296	-3720.58	49.2296	-2650.75	49.2296	-1607.51	49.2296	-575	49.2296	435.5	49.2296	1475.6	49.2095	2702
49.2559	-3720.77	49.2559	-2643.92	49.2559	-1609.65	49.2559	-588	49.2559	437.5	49.2559	1474.4	49.2358	2710
49.2822	-3713.92	49.2822	-2650.1	49.2822	-1603.78	49.2822	-589	49.2822	428.5	49.2822	1469.6	49.2621	2704
49.3084	-3715.04	49.3084	-2643.28	49.3084	-1605.92	49.3084	-564	49.3084	433.5	49.3084	1480.4	49.2883	2710
49.3347	-3711.13	49.3347	-2654.46	49.3347	-1600.05	49.3347	-580	49.3347	434	49.3347	1468.4	49.3146	2721
49.3609	-3712.19	49.3609	-2655.63	49.3609	-1626.19	49.3609	-588	49.3609	429.5	49.3609	1474.4	49.3408	2712
49.3872	-3714.22	49.3872	-2651.81	49.3872	-1609.32	49.3872	-585	49.3872	428.5	49.3872	1476.8	49.3671	2711
49.4134	-3704.22	49.4134	-2645.99	49.4134	-1610.46	49.4134	-584	49.4134	443.5	49.4134	1466	49.3933	2711
49.4397	-3709.19	49.4397	-2654.17	49.4397	-1605.6	49.4397	-588	49.4397	428.5	49.4397	1467.2	49.4196	2710
49.466	-3697.12	49.466	-2657.34	49.466	-1606.73	49.466	-569	49.466	429	49.466	1486.4	49.4459	2714
49.4922	-3699.03	49.4922	-2649.52	49.4922	-1611.87	49.4922	-562	49.4922	433	49.4922	1484	49.4721	2702
49.5185	-3710.9	49.5185	-2660.7	49.5185	-1618	49.5185	-583	49.5185	432.5	49.5185	1466	49.4984	2714
49.5448	-3703.73	49.5448	-2651.87	49.5448	-1615.14	49.5448	-595	49.5448	436.5	49.5448	1487.6	49.5247	2702
49.571	-3716.54	49.571	-2654.05	49.571	-1608.28	49.571	-575	49.571	433	49.571	1488.8	49.5509	2709
49.5973	-3703.32	49.5973	-2655.23	49.5973	-1616.41	49.5973	-586	49.5973	432.5	49.5973	1462.4	49.5772	2696
49.6235	-3695.06	49.6235	-2651.4	49.6235	-1616.55	49.6235	-567	49.6235	432	49.6235	1481.6	49.6034	2702
49.6498	-3695.76	49.6498	-2650.58	49.6498	-1610.68	49.6498	-568	49.6498	432.5	49.6498	1478	49.6297	2700
49.6761	-3681.44	49.6761	-2651.76	49.6761	-1611.82	49.6761	-594	49.6761	433	49.6761	1479.2	49.656	2704
49.7023	-3687.08	49.7023	-2642.93	49.7023	-1619.96	49.7023	-587	49.7023	436	49.7023	1454	49.6822	2709
49.7286	-3684.69	49.7286	-2663.11	49.7286	-1599.09	49.7286	-595	49.7286	434.5	49.7286	1476.8	49.7085	2706
49.7548	-3687.27	49.7548	-2655.29	49.7548	-1607.23	49.7548	-581	49.7548	432.5	49.7548	1476.8	49.7347	2708
49.7811	-3677.81	49.7811	-2653.46	49.7811	-1603.36	49.7811	-596	49.7811	434.5	49.7811	1466	49.761	2711
49.8074	-3676.31	49.8074	-2650.64	49.8074	-1612.5	49.8074	-582	49.8074	437	49.8074	1455.2	49.7873	2700
49.8336	-3664.79	49.8336	-2655.81	49.8336	-1612.64	49.8336	-595	49.8336	432.5	49.8336	1476.8	49.8135	2707
49.8599	-3668.23	49.8599	-2662.99	49.8599	-1611.77	49.8599	-587	49.8599	428.5	49.8599	1479.2	49.8398	2709
49.8861	-3667.63	49.8861	-2660.17	49.8861	-1615.91	49.8861	-584	49.8861	436.5	49.8861	1481.6	49.866	2700
49.9124	-3660	49.9124	-2662.34	49.9124	-1610.04	49.9124	-577	49.9124	436.5	49.9124	1468.4	49.8923	2706
49.9387	-3659.89	49.9387	-2645.52	49.9387	-1614.18	49.9387	-599	49.9387	434	49.9387	1462.4	49.9186	2700
49.9649	-3653.77	49.9649	-2664.7	49.9649	-1615.32	49.9649	-586	49.9649	432	49.9649	1462.4	49.9448	2709
49.9912	-3661.66	49.9912	-2661.87	49.9912	-1620.45	49.9912	-583	49.9912	430.5	49.9912	1475.6	49.9711	2715

## Sheet: Fig. 1k
PBO/MXene		MXene		PBO					The insets	F 1s			Ti 2p
Binding energy (eV)	Intensity (a.u.)	Binding energy (eV)	Intensity (a.u.)	Binding energy (eV)	Intensity (a.u.)					eV	Counts / s		eV	Counts / s
1350.08	55358.5	1351	210759	1351	77897.1					697.43	15559.8		469.43	13557.5
1349.08	57824.5	1350	209731	1350	76983.4					697.38	15463.8		469.38	13682.8
1348.08	59699.3	1349	206369	1349	76904					697.33	15334.4		469.33	13743.6
1347.08	57472	1348	207110	1348	75616.7					697.28	15276		469.28	13708.5
1346.08	58230.5	1347	209339	1347	78101.7					697.23	15593.9		469.23	13571.8
1345.08	58903.3	1346	207288	1346	77509.6					697.18	15402.9		469.18	13613.3
1344.08	60779.1	1345	208846	1345	76868.9					697.13	15464		469.13	13639.6
1343.08	58770.7	1344	207666	1344	77475.9					697.08	15380.9		469.08	13634.4
1342.08	57191.4	1343	208485	1343	76709.7					697.03	15052.9		469.03	13711.5
1341.08	56537.9	1342	204506	1342	76997.5					696.98	15475.1		468.98	13616.7
1340.08	57890.5	1341	205387	1341	76293.8					696.93	15322.9		468.93	13738.2
1339.08	57390	1340	202376	1340	77872.1					696.88	15231.6		468.88	13576.2
1338.08	56923	1339	206977	1339	75612.4					696.83	15328.5		468.83	13594.7
1337.08	57845.8	1338	203883	1338	75964.3					696.78	15347.3		468.78	13599.2
1336.08	59385.8	1337	208764	1337	75230.3					696.73	15182.8		468.73	13853
1335.08	57320.5	1336	204518	1336	78184.1					696.68	15525		468.68	13783.4
1334.08	57539.8	1335	205090	1335	77833.3					696.63	15552.8		468.63	13471.6
1333.08	58847.4	1334	204057	1334	75824.8					696.58	15261.7		468.58	13528.1
1332.08	58242.7	1333	203912	1333	75767.6					696.53	15357		468.53	13548.5
1331.08	58043.8	1332	206764	1332	77351.9					696.48	15444.4		468.48	13625
1330.08	60240	1331	205633	1331	78699					696.43	15378.5		468.43	13452.5
1329.08	58895.1	1330	207580	1330	76932.9					696.38	15164.8		468.38	13454
1328.08	58004.3	1329	202720	1329	78453.1					696.33	15263.2		468.33	13399.1
1327.08	57664	1328	205061	1328	75658.9					696.28	15445.9		468.28	13370.9
1326.08	57322.6	1327	203261	1327	75557.2					696.23	15425.8		468.23	13464.9
1325.08	58879.7	1326	205604	1326	76231.7					696.18	15211.9		468.18	13607.5
1324.08	58798.1	1325	204327	1325	77659.4					696.13	15284.9		468.13	13682.4
1323.08	59683.8	1324	202036	1324	76870.7					696.08	15346.2		468.08	13673.1
1322.08	58949.8	1323	203221	1323	76981.2					696.03	15497.8		468.03	13710.3
1321.08	59585	1322	202065	1322	75949.9					695.98	15424.5		467.98	13508
1320.08	57369.5	1321	203166	1321	77391.5					695.93	15322.8		467.93	13579.1
1319.08	59599.6	1320	205354	1320	76956.9					695.88	15115.7		467.88	13775.3
1318.08	58571.9	1319	202646	1319	76487					695.83	15516.7		467.83	13626.8
1317.08	59352.6	1318	202695	1318	79057.9					695.78	15377.4		467.78	13711.7
1316.08	59305.5	1317	200959	1317	78610.2					695.73	15325.8		467.73	13791.5
1315.08	59225.7	1316	203156	1316	76665.6					695.68	15305.6		467.68	13665.9
1314.08	57787.8	1315	202874	1315	76971.8					695.63	15480.4		467.63	13734.6
1313.08	59171	1314	204650	1314	77989.4					695.58	15445.7		467.58	13652.4
1312.08	59780.4	1313	199883	1313	76840.9					695.53	15328.4		467.53	13506.6
1311.08	58765.3	1312	201249	1312	77677.4					695.48	15382.1		467.48	13430.9
1310.08	59460.9	1311	204567	1311	79521.2					695.43	15282.8		467.43	13814
1309.08	60383.2	1310	201312	1310	77791.6					695.38	15428.1		467.38	13521.3
1308.08	59283.1	1309	197919	1309	77601.2					695.33	15291.1		467.33	13506.5
1307.08	57942.2	1308	201189	1308	78815.4					695.28	15388.4		467.28	13588.5
1306.08	59080.7	1307	204535	1307	77014.6					695.23	15345.4		467.23	13626.8
1305.08	61022.7	1306	204412	1306	77960.2					695.18	15367.2		467.18	13739.9
1304.08	60715.4	1305	204950	1305	77590.1					695.13	15403.7		467.13	13498.2
1303.08	61073.1	1304	208614	1304	75599.9					695.08	15574.9		467.08	13539.1
1302.08	59785.7	1303	205472	1303	77648.2					695.03	15378.4		467.03	13543.2
1301.08	60673.9	1302	206554	1302	81227.3					694.98	15325.5		466.98	13718.9
1300.08	62529.6	1301	204591	1301	77273.9					694.93	15371.8		466.93	13733.3
1299.08	60385.1	1300	203253	1300	77288.3					694.88	15379.1		466.88	13710.2
1298.08	62177.6	1299	200946	1299	77953.2					694.83	15577		466.83	13618.5
1297.08	61633.9	1298	201318	1298	78853					694.78	15489.3		466.78	13510.1
1296.08	62960.2	1297	202835	1297	79703.6					694.73	15514.7		466.73	13843.5
1295.08	61701.7	1296	201618	1296	80035.1					694.68	15475		466.68	13667.6
1294.08	61191.5	1295	200902	1295	79071					694.63	15502.1		466.63	13597.6
1293.08	60818.6	1294	202252	1294	78854.1					694.58	15505.3		466.58	13679.1
1292.08	60584	1293	201929	1293	79211.6					694.53	15357.1		466.53	13890.8
1291.08	60696.4	1292	202090	1292	79211.4					694.48	15453.6		466.48	13652
1290.08	62001.8	1291	199958	1291	78560.8					694.43	15410.5		466.43	13773.1
1289.08	61041.3	1290	201706	1290	81176.7					694.38	15661		466.38	13600.3
1288.08	63560.2	1289	202496	1289	79805.3					694.33	15453		466.33	13857.3
1287.08	61116.7	1288	205913	1288	80642.5					694.28	15582.7		466.28	13727.8
1286.08	61092.7	1287	202509	1287	80820.8					694.23	15428.4		466.23	13646.1
1285.08	60748.2	1286	203346	1286	80576.7					694.18	15244.6		466.18	13607.8
1284.08	63507.6	1285	205192	1285	80931.7					694.13	15301.2		466.13	13755.2
1283.08	62215	1284	206338	1284	80831.6					694.08	15439.6		466.08	13829.6
1282.08	64155.2	1283	203975	1283	82699.9					694.03	15427.7		466.03	13820.7
1281.08	61128.7	1282	202079	1282	80056.5					693.98	15450.1		465.98	13837.8
1280.08	63940.9	1281	202930	1281	81245					693.93	15605.3		465.93	13608.8
1279.08	63494.8	1280	204897	1280	79214					693.88	15629.9		465.88	13726.4
1278.08	63897	1279	204663	1279	80582.2					693.83	15363.2		465.83	13784.6
1277.08	61035.7	1278	205916	1278	80197.6					693.78	15521.1		465.78	13588.6
1276.08	63342.5	1277	203983	1277	80543.1					693.73	15558.9		465.73	13573.4
1275.08	62055.5	1276	205248	1276	81146.2					693.68	15395.9		465.68	13855.6
1274.08	64816.2	1275	208793	1275	82124.3					693.63	15494.2		465.63	13479.8
1273.08	62331.7	1274	205497	1274	80261.8					693.58	15268.6		465.58	13630.2
1272.08	63934.1	1273	204835	1273	80442.1					693.53	15514.1		465.53	13801.1
1271.08	64260	1272	208172	1272	81580					693.48	15370.1		465.48	13940.2
1270.08	64496.9	1271	206015	1271	81068.9					693.43	15303.3		465.43	13592.9
1269.08	63438.1	1270	205195	1270	81800.1					693.38	15528.9		465.38	13805.7
1268.08	62771	1269	206506	1269	82341.3					693.33	15580.7		465.33	13690.8
1267.08	64897.8	1268	210169	1268	81949.8					693.28	15611.6		465.28	13656.8
1266.08	65947.6	1267	209431	1267	82840.6					693.23	15430.4		465.23	13503.1
1265.08	63828.8	1266	208765	1266	83038.1					693.18	15442.1		465.18	13760.8
1264.08	66512.8	1265	209378	1265	81319.5					693.13	15514.2		465.13	13793
1263.08	66031.2	1264	209166	1264	82579.5					693.08	15450.7		465.08	13721.4
1262.08	63964.1	1263	210308	1263	84374.4					693.03	15301.6		465.03	13835.7
1261.08	66332.7	1262	208247	1262	82092.7					692.98	15198.6		464.98	13808.5
1260.08	65443.1	1261	211420	1261	83481.9					692.93	15590.5		464.93	13776.2
1259.08	67865.7	1260	211784	1260	84178.7					692.88	15382.5		464.88	13847
1258.08	67063.4	1259	212223	1259	84092.5					692.83	15356.6		464.83	13698
1257.08	65664	1258	212208	1258	84760.9					692.78	15436		464.78	13590.8
1256.08	65994.1	1257	209045	1257	85127					692.73	15552		464.73	13761.4
1255.08	66422.4	1256	208747	1256	84562.7					692.68	15522.8		464.68	13915.5
1254.08	67034.2	1255	210761	1255	85701.5					692.63	15334.2		464.63	13870.8
1253.08	67080.8	1254	217350	1254	84063.1					692.58	15545.2		464.58	13888.2
1252.08	70961.1	1253	213976	1253	84538.3					692.53	15598.2		464.53	13581.5
1251.08	68500.1	1252	211268	1252	85378.2					692.48	15240.7		464.48	13567.9
1250.08	67949.7	1251	212729	1251	87825					692.43	15422.6		464.43	13622.4
1249.08	69201.8	1250	214544	1250	85224.2					692.38	15508.6		464.38	13995.7
1248.08	71485.8	1249	213979	1249	88192.4					692.33	15535.6		464.33	13727.7
1247.08	70079.5	1248	215087	1248	87320.5					692.28	15387.8		464.28	13698.1
1246.08	72554.7	1247	214166	1247	86281.1					692.23	15584.7		464.23	13709.3
1245.08	73552.2	1246	215188	1246	88983.7					692.18	15551		464.18	13920.9
1244.08	70773.6	1245	219547	1245	88477.4					692.13	15565		464.13	13857.9
1243.08	71499.1	1244	218642	1244	88539.5					692.08	15520.7		464.08	13894.2
1242.08	72818.8	1243	214360	1243	89929.3					692.03	15364.6		464.03	13691.4
1241.08	73184.5	1242	217220	1242	89860.7					691.98	15488.3		463.98	13814.3
1240.08	72984.6	1241	218838	1241	91011.9					691.93	15398		463.93	13797.9
1239.08	74422.6	1240	220700	1240	90450					691.88	15436.8		463.88	13426.9
1238.08	73519.1	1239	219837	1239	89870					691.83	15439.5		463.83	13775.5
1237.08	71642.4	1238	219725	1238	89406.6					691.78	15586.7		463.78	13864.9
1236.08	73906.6	1237	219949	1237	89966.2					691.73	15295.3		463.73	13770.5
1235.08	72749.9	1236	225017	1236	90439.4					691.68	15282.8		463.68	13964.8
1234.08	74526.9	1235	222101	1235	88047.7					691.63	15520.2		463.63	13755.8
1233.08	77818	1234	220768	1234	90427.1					691.58	15444.9		463.58	13983.8
1232.08	77294.2	1233	223454	1233	90975					691.53	15490.5		463.53	13650.8
1231.08	77477.3	1232	224228	1232	93153.5					691.48	15338.3		463.48	13734.3
1230.08	75838	1231	224938	1231	93689.8					691.43	15270.1		463.43	13480.5
1229.08	78668.6	1230	226323	1230	94668.1					691.38	15470.6		463.38	13772.9
1228.08	77761.5	1229	226853	1229	95358.9					691.33	15480.7		463.33	13700.4
1227.08	78143.6	1228	230070	1228	95879.5					691.28	15657.9		463.28	13693.3
1226.08	79578.2	1227	230407	1227	96059.1					691.23	15582.8		463.23	13749
1225.08	79294.8	1226	232032	1226	95172.7					691.18	15576.5		463.18	13823
1224.08	76326.4	1225	233747	1225	96064.3					691.13	15678.6		463.13	13871.2
1223.08	76268.5	1224	231177	1224	95580.1					691.08	15609.6		463.08	14092.7
1222.08	77169.9	1223	230255	1223	92830.5					691.03	15665.7		463.03	13745.5
1221.08	73638.5	1222	229469	1222	92141.5					690.98	15330.5		462.98	13538.9
1220.08	72236.7	1221	228565	1221	90286.1					690.93	15416.6		462.93	13865.2
1219.08	69128.1	1220	225240	1220	87496.9					690.88	15419.3		462.88	13905.8
1218.08	67834.3	1219	225696	1219	85147.2					690.83	15228.8		462.83	13882.8
1217.08	62410.7	1218	223953	1218	81667.7					690.78	15467.3		462.78	13818.4
1216.08	60175.3	1217	223935	1217	79183.4					690.73	15645.7		462.73	13763.5
1215.08	58657.4	1216	223219	1216	75510.9					690.68	15629.4		462.68	13724.1
1214.08	57880.6	1215	222024	1215	74022.8					690.63	15639.6		462.63	13698.1
1213.08	55388.8	1214	224393	1214	70732.7					690.58	15461.5		462.58	13629.3
1212.08	52955	1213	222350	1213	68085.4					690.53	15517.2		462.53	13484.2
1211.08	51932.2	1212	225263	1212	65519.7					690.48	15437.9		462.48	13685.5
1210.08	51352.8	1211	219627	1211	64480.7					690.43	15720.7		462.43	13704.6
1209.08	49919.2	1210	219941	1210	63239.7					690.38	15793		462.38	13539.2
1208.08	49110.6	1209	218241	1209	61343.5					690.33	15426.4		462.33	13651.4
1207.08	48685.5	1208	216100	1208	61004.3					690.28	15497.4		462.28	13798.1
1206.08	47667	1207	216512	1207	59739.7					690.23	15450.3		462.23	13856.9
1205.08	47686.9	1206	215340	1206	59581.2					690.18	15379.4		462.18	13907.3
1204.08	46424	1205	213295	1205	59200.2					690.13	15660.2		462.13	13590.4
1203.08	47127.2	1204	214694	1204	59409.8					690.08	15452.3		462.08	13513.3
1202.08	47340.2	1203	216130	1203	61114.2					690.03	15414.3		462.03	13691.2
1201.08	48633.4	1202	216642	1202	60120					689.98	15424.1		461.98	13807.2
1200.08	48405.3	1201	218231	1201	58411.5					689.93	15533.8		461.93	13967.6
1199.08	46550	1200	217630	1200	58823					689.88	15490		461.88	13870
1198.08	48216	1199	218184	1199	58412.8					689.83	15541.5		461.83	13751.9
1197.08	47416.7	1198	218680	1198	58880.4					689.78	15535.2		461.78	13671.2
1196.08	46223.2	1197	218292	1197	58254.9					689.73	15471.6		461.73	13576.2
1195.08	47516.3	1196	218481	1196	59315.7					689.68	15684.3		461.68	13818.2
1194.08	48279	1195	218775	1195	59698.5					689.63	15537.4		461.63	13832.5
1193.08	46754.8	1194	220821	1194	59918.2					689.58	15518.3		461.58	13968.5
1192.08	48787.9	1193	220674	1193	59287.7					689.53	15541.8		461.53	13654.5
1191.08	49081.5	1192	218425	1192	60289.3					689.48	15811.5		461.48	13548.3
1190.08	49739.5	1191	214971	1191	59373.9					689.43	15636.3		461.43	13675.3
1189.08	48176.5	1190	220740	1190	59578.5					689.38	15707.2		461.38	13872.8
1188.08	48590.6	1189	220387	1189	58805.3					689.33	15731.8		461.33	13691.7
1187.08	50942.7	1188	220301	1188	60000.1					689.28	15769.9		461.28	13891.6
1186.08	48592.6	1187	220075	1187	57598.4					689.23	15754.9		461.23	13720.5
1185.08	48836.5	1186	221022	1186	58759.8					689.18	15724.4		461.18	13835
1184.08	48516.5	1185	223391	1185	61045.1					689.13	15555		461.13	13712.4
1183.08	49523.9	1184	222145	1184	59973.9					689.08	15999.3		461.08	13567.1
1182.08	49229.7	1183	222585	1183	58953.4					689.03	15655.2		461.03	13641.2
1181.08	49937.9	1182	228095	1182	59164.5					688.98	15848.9		460.98	13625.8
1180.08	48755.5	1181	227572	1181	59903.3					688.93	15806.8		460.93	13626
1179.08	49399.1	1180	225012	1180	61376.3					688.88	15661		460.88	13831.6
1178.08	51305.8	1179	225479	1179	62917.8					688.83	15617		460.83	14003.9
1177.08	50796.8	1178	229028	1178	61545.1					688.78	15801.8		460.78	13618.6
1176.08	49294.6	1177	230078	1177	62721.7					688.73	15598.5		460.73	13697.9
1175.08	50947.5	1176	227974	1176	62181.4					688.68	15581.6		460.68	13884.8
1174.08	50178.6	1175	229519	1175	60417.9					688.63	15703.5		460.63	13920.7
1173.08	49275.7	1174	227355	1174	61898.1					688.58	15711.1		460.58	13646.4
1172.08	50262.6	1173	229285	1173	61424.6					688.53	15702.6		460.53	13651.8
1171.08	50355.1	1172	229307	1172	60932					688.48	15687.2		460.48	13718.9
1170.08	50213.7	1171	227778	1171	61338.1					688.43	15527.6		460.43	13895.5
1169.08	51987.3	1170	227180	1170	60303					688.38	15628.2		460.38	13723
1168.08	52879.1	1169	229044	1169	60674.7					688.33	15691.1		460.33	13555.6
1167.08	52215.5	1168	231650	1168	62693					688.28	15711.3		460.28	14034
1166.08	51317.3	1167	230731	1167	63762.4					688.23	15691		460.23	13925.4
1165.08	51169.2	1166	230918	1166	61296.5					688.18	15835.6		460.18	13670.3
1164.08	51958.9	1165	231403	1165	61509.2					688.13	15613.4		460.13	13616.9
1163.08	50794.1	1164	231356	1164	60894.4					688.08	15613.2		460.08	13945
1162.08	51079.6	1163	230466	1163	59985.8					688.03	15697.2		460.03	13552.3
1161.08	51100.6	1162	230785	1162	61813.4					687.98	15711.1		459.98	13913.9
1160.08	51733.7	1161	233758	1161	61255.4					687.93	15777.6		459.93	13808.5
1159.08	52109.1	1160	230791	1160	62876.3					687.88	15488.2		459.88	13929
1158.08	51489.3	1159	238676	1159	62865.4					687.83	15720.6		459.83	13838.9
1157.08	51647	1158	238057	1158	63258.1					687.78	15546.9		459.78	13897.7
1156.08	50986.8	1157	239018	1157	63356.4					687.73	15656.8		459.73	13745.2
1155.08	51500.2	1156	238518	1156	62529.9					687.68	15561.6		459.68	13675
1154.08	51921.3	1155	238485	1155	62206.6					687.63	15683.2		459.63	13708.9
1153.08	51704.4	1154	236175	1154	64047					687.58	15850.2		459.58	13799.8
1152.08	52439.6	1153	237689	1153	65040.5					687.53	15717.6		459.53	13937
1151.08	53006.8	1152	238151	1152	64659.8					687.48	15754.8		459.48	14032
1150.08	55376.3	1151	237956	1151	60434.5					687.43	15459.2		459.43	13944
1149.08	54304.4	1150	237586	1150	61247.1					687.38	15581.2		459.38	14017.8
1148.08	52395.3	1149	238777	1149	61399.1					687.33	15587.7		459.33	14017.4
1147.08	52847.4	1148	239519	1148	63555.7					687.28	15393.4		459.28	13857.8
1146.08	53212.1	1147	240818	1147	64257.2					687.23	16019		459.23	13717.1
1145.08	53483.6	1146	237867	1146	61837.5					687.18	15820.2		459.18	13958.2
1144.08	51561.6	1145	237338	1145	62485					687.13	15751.2		459.13	13972.9
1143.08	52813.9	1144	241171	1144	62735.8					687.08	15769.9		459.08	13876.6
1142.08	52623.4	1143	240112	1143	65774.1					687.03	15703.5		459.03	13901.1
1141.08	54730.4	1142	240786	1142	63755.7					686.98	15571.8		458.98	14182.3
1140.08	57458.7	1141	242302	1141	63373.1					686.93	15482.4		458.93	14116
1139.08	54921.3	1140	238928	1140	64139.2					686.88	15707.1		458.88	14118.6
1138.08	54006.2	1139	237997	1139	63637.8					686.83	15528.2		458.83	14208.3
1137.08	54703.7	1138	237535	1138	65169.4					686.78	15823.2		458.78	14043.1
1136.08	55262.2	1137	239872	1137	65939.4					686.73	15641.6		458.73	13982.2
1135.08	55920.2	1136	238171	1136	65674.3					686.68	15584		458.68	14013.2
1134.08	55692.5	1135	244286	1135	63961.9					686.63	15405.8		458.63	14198
1133.08	56132.4	1134	244384	1134	63060.3					686.58	15470.3		458.58	14003.3
1132.08	54628.8	1133	244544	1133	63422.3					686.53	15567.5		458.53	13969.6
1131.08	55883.2	1132	246400	1132	64290.7					686.48	15888.9		458.48	13816
1130.08	55270.5	1131	244823	1131	63669.5					686.43	15669.7		458.43	14066.5
1129.08	55473.9	1130	247733	1130	63856.7					686.38	15615.5		458.38	13933.7
1128.08	55373.4	1129	245341	1129	66285					686.33	15571.3		458.33	13900.8
1127.08	55462.2	1128	245054	1128	64922.4					686.28	15580		458.28	13964.3
1126.08	55703.9	1127	245618	1127	65821.4					686.23	15574.7		458.23	13823.2
1125.08	54644.8	1126	245833	1126	65271.4					686.18	15499.1		458.18	14026.2
1124.08	57022.2	1125	247398	1125	66645.6					686.13	15617.4		458.13	14121.8
1123.08	55196.1	1124	247344	1124	66680.9					686.08	15627.6		458.08	13905.9
1122.08	57926.1	1123	244667	1123	66465.9					686.03	15597.3		458.03	14027.8
1121.08	56210.4	1122	241099	1122	65629.5					685.98	15820.1		457.98	13815.4
1120.08	56253.4	1121	243654	1121	66857					685.93	15684.2		457.93	13834.9
1119.08	55016.4	1120	239257	1120	65403.8					685.88	15808.2		457.88	14027.4
1118.08	55353.4	1119	237295	1119	65243					685.83	15327.3		457.83	13922
1117.08	56581.9	1118	238280	1118	64563.4					685.78	15635.9		457.78	13837
1116.08	54613.5	1117	234552	1117	63744.5					685.73	15634		457.73	13823.8
1115.08	53435.3	1116	235179	1116	61576.7					685.68	15603.6		457.68	13799.5
1114.08	55450.9	1115	233559	1115	64187.1					685.63	15667.4		457.63	13680.8
1113.08	56263	1114	232191	1114	63561.7					685.58	15512.6		457.58	13795.4
1112.08	55652	1113	233379	1113	66742.9					685.53	15607.9		457.53	13600
1111.08	58851.5	1112	233932	1112	65726.8					685.48	15787.6		457.48	13920.8
1110.08	58064.8	1111	234318	1111	65007					685.43	15529		457.43	14032.6
1109.08	57495.3	1110	236012	1110	66413.4					685.38	15650.5		457.38	13885.8
1108.08	59153.6	1109	239435	1109	66986					685.33	15562		457.33	13799
1107.08	59651.3	1108	242987	1108	67300.4					685.28	15497.9		457.28	14087.1
1106.08	58082.8	1107	248692	1107	67769.1					685.23	15288.4		457.23	13997.5
1105.08	58773.1	1106	253998	1106	67540.3					685.18	15439.6		457.18	13768
1104.08	61457.6	1105	258780	1105	68177.3					685.13	15427.3		457.13	13741
1103.08	59776.8	1104	261559	1104	67163.2					685.08	15592.5		457.08	13724.9
1102.08	56798.7	1103	259229	1103	66332.2					685.03	15755		457.03	13768.6
1101.08	56235.9	1102	254711	1102	65754.6					684.98	15645.8		456.98	13846.4
1100.08	55370.3	1101	252797	1101	64758.6					684.93	15841.8		456.93	13686.6
1099.08	55037.8	1100	250763	1100	63541.4					684.88	15616.2		456.88	14036.2
1098.08	55017.8	1099	247615	1099	63447.9					684.83	15522.5		456.83	13946
1097.08	52573.4	1098	236126	1098	62517.1					684.78	15578.6		456.78	13823
1096.08	53809.5	1097	217182	1097	60467.8					684.73	15676.4		456.73	13913.2
1095.08	54313.5	1096	203451	1096	61128.9					684.68	15760.8		456.68	13784.6
1094.08	54592.2	1095	195772	1095	62181.2					684.63	15672.9		456.63	13962.9
1093.08	51634.4	1094	191573	1094	59584.4					684.58	15641.5		456.58	13696
1092.08	52273.8	1093	184230	1093	60891					684.53	15615.1		456.53	13880.5
1091.08	52464.8	1092	183410	1092	61215.8					684.48	15820.6		456.48	13840.7
1090.08	54368.9	1091	181717	1091	60512.8					684.43	15682.5		456.43	13818.6
1089.08	52526.4	1090	181613	1090	61248.1					684.38	15380.9		456.38	13995.7
1088.08	53185.2	1089	177263	1089	62058.8					684.33	15598.3		456.33	13778.8
1087.08	52271.8	1088	178709	1088	62206.9					684.28	15708		456.28	13794.7
1086.08	51980.4	1087	177199	1087	60668.7					684.23	15597.3		456.23	13857.7
1085.08	53114.9	1086	175331	1086	60851.2					684.18	15723.8		456.18	13909.4
1084.08	53738.3	1085	172960	1085	62907.8					684.13	15846.8		456.13	13822.3
1083.08	53193.2	1084	173276	1084	61910.1					684.08	15918.1		456.08	13921.7
1082.08	52910.5	1083	172332	1083	62135.1					684.03	15593.9		456.03	13889
1081.08	54713.9	1082	172162	1082	62572					683.98	15601.8		455.98	13860
1080.08	53751.2	1081	172871	1081	61551.6					683.93	15687.4		455.93	14043.8
1079.08	53788.3	1080	171135	1080	62765.6					683.88	15656.5		455.88	13840.6
1078.08	55616.6	1079	171249	1079	61863.7					683.83	15716.4		455.83	13911.6
1077.08	54074.3	1078	172405	1078	62072.2					683.78	15506.4		455.78	13787.7
1076.08	54138.9	1077	172056	1077	62430.9					683.73	15470.1		455.73	13816.1
1075.08	55179.4	1076	172596	1076	63057.9					683.68	15626.9		455.68	13835.5
1074.08	54237.9	1075	174663	1075	62836.9					683.63	15729.3		455.63	14021.9
1073.08	55267.7	1074	177035	1074	61936.9					683.58	15700.8		455.58	13907.9
1072.08	56507.7	1073	178476	1073	64335.6					683.53	15729.8		455.53	13769.6
1071.08	56113.2	1072	185580	1072	64660.9					683.48	15659.4		455.48	13775.7
1070.08	54219.2	1071	191979	1071	63135.4					683.43	15609.7		455.43	13598.8
1069.08	54929.5	1070	197216	1070	61984.1					683.38	15835.1		455.38	13858.3
1068.08	54359.6	1069	198452	1069	62488.3					683.33	15599.4		455.33	14003
1067.08	55253	1068	197049	1068	63979.1					683.28	15629.9		455.28	13868.1
1066.08	55605.9	1067	195087	1067	64302.1					683.23	15754.2		455.23	13849.6
1065.08	55933	1066	189940	1066	64149.9					683.18	15726.3		455.18	13951
1064.08	58406.6	1065	181032	1065	62798.7					683.13	15746.3		455.13	13818.9
1063.08	56785.3	1064	169472	1064	62665.3					683.08	15696.5		455.08	13736.6
1062.08	55804	1063	165066	1063	63709.9					683.03	15827.5		455.03	13997.2
1061.08	56506.1	1062	159708	1062	63996.4					682.98	15660.2		454.98	13795.5
1060.08	56502	1061	157280	1061	62935.8					682.93	15742		454.93	13718.8
1059.08	56946.6	1060	157805	1060	65258.5					682.88	15658.5		454.88	13711.8
1058.08	55861.5	1059	158034	1059	64419.7					682.83	15714.5		454.83	13662
1057.08	57533.7	1058	153021	1058	64717.8					682.78	15685.9		454.78	13674.1
1056.08	56656.8	1057	157855	1057	63810.6					682.73	15684.7		454.73	13759
1055.08	57273.4	1056	154602	1056	64737.6					682.68	15621.2		454.68	13725.5
1054.08	56740.4	1055	150240	1055	65450.4					682.63	15553.4		454.63	13539
1053.08	57240.2	1054	152145	1054	64314.2					682.58	15590.9		454.58	13778.5
1052.08	56357.8	1053	152931	1053	64769.6					682.53	15612.9		454.53	13800.3
1051.08	60390.7	1052	152842	1052	65333.2					682.48	15687.7		454.48	13929.6
1050.08	58847	1051	152558	1051	66686.1					682.43	15488.4		454.43	13936.8
1049.08	56765	1050	154518	1050	65389					682.38	15717.6		454.38	13930.8
1048.08	58409.9	1049	151358	1049	64304.8					682.33	15431.8		454.33	13799.3
1047.08	55339.4	1048	154136	1048	64342.8					682.28	15384.5		454.28	13919.6
1046.08	58919.7	1047	154265	1047	65527.3					682.23	15616.6		454.23	13973.5
1045.08	57894.5	1046	154616	1046	66110.6					682.18	15729.3		454.18	13803.2
1044.08	59467.1	1045	158191	1045	67244.9					682.13	15746.6		454.13	13904.6
1043.08	57573.6	1044	157348	1044	65050.2					682.08	15584.7		454.08	13873.7
1042.08	58242.4	1043	154301	1043	66336.4					682.03	15629.4		454.03	13817.1
1041.08	58530.8	1042	158057	1042	65487.7					681.98	15820.8		453.98	14070.1
1040.08	60167.6	1041	157158	1041	65997.7					681.93	15779.2		453.93	14120.4
1039.08	60646.5	1040	156212	1040	65503.7					681.88	15903.3		453.88	13949.3
1038.08	59322.8	1039	159827	1039	65857.4					681.83	15799.6		453.83	14085.6
1037.08	58851	1038	158128	1038	68017.5					681.78	15624		453.78	13955.6
1036.08	61214.7	1037	156925	1037	67188.2					681.73	15597.8		453.73	13891.2
1035.08	61061.6	1036	158138	1036	67862.2					681.68	15670		453.68	13872.3
1034.08	61851.4	1035	158849	1035	67968.1					681.63	15593.6		453.63	13782.4
1033.08	59784	1034	159611	1034	66445.2					681.58	15626.7		453.58	14064.9
1032.08	62449	1033	155473	1033	67929.8					681.53	15512.8		453.53	13971.7
1031.08	60587.1	1032	156253	1032	68404.4					681.48	15622		453.48	13830.7
1030.08	60612.3	1031	159193	1031	67744.7					681.43	15837.8		453.43	13912.7
1029.08	60313.1	1030	157585	1030	67361.8					681.38	15824.8		453.38	14211.3
1028.08	61949.7	1029	157019	1029	68782.8					681.33	15617.4		453.33	13745.4
1027.08	60614.1	1028	156489	1028	67858.5					681.28	15657.4		453.28	13844.8
1026.08	59826.6	1027	156447	1027	68853.6					681.23	15635.1		453.23	13842.1
1025.08	61925.8	1026	156684	1026	69950.8					681.18	15722.9		453.18	13979.3
1024.08	61512.2	1025	154160	1025	68039.7					681.13	15776.8		453.13	13932.2
1023.08	62674.7	1024	155010	1024	69513.3					681.08	15671.8		453.08	13952.8
1022.08	61245.6	1023	159826	1023	69572.9					681.03	15583.6		453.03	14026.6
1021.08	61445.3	1022	158387	1022	66978.3					680.98	15715.5		452.98	13968.4
1020.08	64727.3	1021	158264	1021	68520.7					680.93	15557.8		452.93	13625
1019.08	61100.6	1020	157432	1020	70801					680.88	15577.8		452.88	13911.5
1018.08	61597.3	1019	158010	1019	70200.3					680.83	15576.8		452.83	14007.8
1017.08	63085.1	1018	158728	1018	70519.1					680.78	15571.2		452.78	13786.8
1016.08	63264.3	1017	161104	1017	69561					680.73	15515.6		452.73	13804.5
1015.08	62803.8	1016	160497	1016	71226.5					680.68	15642		452.68	13849.4
1014.08	62281.6	1015	160117	1015	69395.8					680.63	15849.7		452.63	13985.7
1013.08	62933.9	1014	161413	1014	70953.1					680.58	15737.3		452.58	13851.3
1012.08	64971.6	1013	161079	1013	68660.8					680.53	15628.2		452.53	13756.6
1011.08	62418.8	1012	163044	1012	69874.4					680.48	15488.4		452.48	13754.1
1010.08	60872.6	1011	161047	1011	70512.1					680.43	15608.8		452.43	13894.9
1009.08	63423.7	1010	162287	1010	70772					680.38	15808.9		452.38	13948.9
1008.08	64557.2	1009	160401	1009	71080.8					680.33	15749.2		452.33	14187.7
1007.08	64383.9	1008	160641	1008	70712.1					680.28	15507.8		452.28	14004.2
1006.08	64868.7	1007	162102	1007	71886.3					680.23	15777		452.23	13905.5
1005.08	64937.6	1006	160181	1006	71805.7					680.18	15634.6		452.18	14003.6
1004.08	66329.1	1005	164322	1005	72448.1					680.13	15469.5		452.13	13669.8
1003.08	66989.3	1004	165768	1004	72342.9					680.08	15652.6		452.08	13755.3
1002.08	66696.9	1003	163829	1003	73726.6					680.03	15706.1		452.03	13714.5
1001.08	69404	1002	165373	1002	74828.7					679.98	15773.3		451.98	13751.4
1000.08	68768.4	1001	164303	1001	74010.5					679.93	15631.6		451.93	13948.6
999.08	68966.8	1000	166144	1000	75913.3					679.88	15586.4		451.88	13603.1
998.08	67994.6	999	167945	999	74299.2					679.83	15770.1		451.83	13885.6
997.08	66937.4	998	168008	998	74573.9					679.78	15954.8		451.78	13903.8
996.08	64110.1	997	170044	997	76622.1					679.73	15614		451.73	14043.3
995.08	66124.9	996	168543	996	73123.3					679.68	15792.9		451.68	14130.8
994.08	64976.4	995	170199	995	71348.1					679.63	16014.8		451.63	13835.6
993.08	64614.6	994	167807	994	71385.8					679.58	15710.4		451.58	13857.2
992.08	60729.1	993	170908	993	70166.1					679.53	15960.4		451.53	13984.3
991.08	61290.4	992	170292	992	70995.3					679.48	15864.3		451.48	14051.5
990.08	61560.5	991	171162	991	68283.2					679.43	15775.9		451.43	13999.3
989.08	61774.9	990	169753	990	68611.3					679.38	15665		451.38	13652.9
988.08	61494.9	989	162908	989	68628.1					679.33	15654.7		451.33	13892.9
987.08	61629.5	988	163743	988	67587.2					679.28	15630.2		451.28	13741.2
986.08	61955.6	987	167733	987	69485.3					679.23	15641.8		451.23	13983.5
985.08	62762.8	986	167190	986	68824.3					679.18	15579.6		451.18	14225.5
984.08	64609.5	985	165059	985	69527.3					679.13	15702.3		451.13	13920.7
983.08	65585.3	984	167426	984	69679.9					679.08	15881.1		451.08	13877.1
982.08	66793.5	983	165633	983	71657.7					679.03	15974.2		451.03	13816.8
981.08	66702.5	982	166616	982	75571.4					678.98	15865.7		450.98	13891.1
980.08	72472.4	981	169814	981	77499.5					678.93	15658.2		450.93	13986.9
979.08	74132.5	980	171724	980	81811.6					678.88	15799.1		450.88	13949.4
978.08	74349.5	979	177292	979	83861.4					678.83	15763.2		450.83	13915.1
977.08	73764.9	978	180234	978	82297.8					678.78	15468.6		450.78	14214.3
976.08	71790.7	977	181368	977	81589.2					678.73	15878.9		450.73	13992.3
975.08	69223.1	976	183201	976	77885.2					678.68	15765.4		450.68	13988.6
974.08	65820.9	975	187422	975	74986.4					678.63	15650.4		450.63	14053.5
973.08	63794	974	187280	974	74262.9					678.58	15928.7		450.58	13697.7
972.08	62715.3	973	190199	973	72784					678.53	15868.8		450.53	13493
971.08	60586.9	972	190813	972	71036.8					678.48	15913.7		450.48	14074.9
970.08	61401.7	971	180149	971	68544.4					678.43	15631.6		450.43	14232.3
969.08	57894	970	170615	970	66005.9					678.38	15587.8		450.38	14149.3
968.08	55319.1	969	159309	969	62381.9					678.33	15604.3		450.33	13818.6
967.08	53465.5	968	155705	968	59497.8					678.28	15725.5		450.28	13871.4
966.08	50707	967	150290	967	56816.2					678.23	15864.9		450.23	13784.6
965.08	51813	966	149744	966	55361.4					678.18	15666.8		450.18	13926.6
964.08	52027.7	965	147858	965	54869.5					678.13	15660.9		450.13	13819.6
963.08	50899.3	964	146730	964	50832.6					678.08	15737.2		450.08	13949.8
962.08	48663.9	963	144525	963	52382.2					678.03	15786.5		450.03	13829.9
961.08	50339.2	962	144150	962	53711.6					677.98	15658.9		449.98	14070.5
960.08	49358.8	961	143288	961	52106.7					677.93	15590.2		449.93	14063.4
959.08	48593.5	960	144011	960	51611.5					677.88	15726.2		449.88	13976.5
958.08	49093.5	959	142496	959	52529.7					677.83	15757.1		449.83	13772
957.08	50456.6	958	144666	958	51986.7					677.78	15796.9		449.78	13814.3
956.08	48424.4	957	145116	957	51271.1					677.73	15736.6		449.73	14224.3
955.08	49686.4	956	143970	956	51421.4					677.68	15687		449.68	13810.5
954.08	50125.5	955	145828	955	51212.6					677.63	15686.9		449.63	14056.1
953.08	50998.8	954	144352	954	52054.1					677.58	15594		449.58	13889.2
952.08	51093.5	953	145100	953	52153.4					677.53	15816.9		449.53	13808.5
951.08	49642.6	952	144349	952	51687.2					677.48	16039.9		449.48	13830.7
950.08	49719.1	951	144902	951	52547.5					677.43	15917.5		449.43	13986.2
949.08	49757.7	950	146854	950	51761.3
948.08	50036.9	949	147628	949	50845.2
947.08	50860.7	948	146250	948	51215.3
946.08	49204.7	947	144592	947	52412.6
945.08	51374.2	946	146131	946	51197.9
944.08	50749.6	945	144591	945	51408.1
943.08	50579.2	944	146839	944	54503.3
942.08	51533.4	943	146005	943	54096.1
941.08	49685.9	942	146929	942	53621.4
940.08	50264.8	941	146645	941	52859.6
939.08	51233.5	940	146763	940	51210.8
938.08	50572.4	939	147826	939	52730.3
937.08	50135.8	938	148145	938	52805.9
936.08	49630	937	150215	937	51451.5
935.08	50784.5	936	148286	936	52386.6
934.08	53083.3	935	147098	935	52449.7
933.08	50131.6	934	147777	934	52125.2
932.08	52554.6	933	148965	933	53116.5
931.08	53523.6	932	147585	932	53735.5
930.08	50843.3	931	150291	931	53377.8
929.08	51252.1	930	149377	930	52801.6
928.08	50123.9	929	148100	929	52665.2
927.08	52623.3	928	149098	928	54198.3
926.08	51267.3	927	152156	927	52344.8
925.08	52142.3	926	152510	926	52326.4
924.08	51743.1	925	148326	925	54233.8
923.08	54255.2	924	148394	924	52914.8
922.08	52185.8	923	152293	923	53600.9
921.08	51443.1	922	150950	922	54400.4
920.08	54013.4	921	148913	921	53330.2
919.08	54122.4	920	153003	920	53059.6
918.08	51378.2	919	154565	919	54370.7
917.08	52038.4	918	152599	918	53957.6
916.08	53127.6	917	152422	917	54140.3
915.08	53345.3	916	153067	916	54249.3
914.08	52194.2	915	154937	915	54202.8
913.08	52234.5	914	154124	914	53759
912.08	52769.5	913	153134	913	54290.1
911.08	51740.7	912	153485	912	54133.3
910.08	52390	911	154357	911	53397.5
909.08	52764.8	910	154070	910	54741.7
908.08	53727.1	909	154232	909	55361.7
907.08	54850.4	908	153033	908	53210.5
906.08	53188.3	907	152265	907	54345.8
905.08	53196.3	906	154774	906	55303.3
904.08	54430.1	905	155743	905	55068
903.08	54683.5	904	155638	904	54685.4
902.08	53081.5	903	157635	903	54215.2
901.08	54262.5	902	155526	902	52637.6
900.08	53536.5	901	155641	901	55209.7
899.08	53971.8	900	156617	900	55980.1
898.08	54039.9	899	157750	899	55699.6
897.08	54322.7	898	157725	898	55357.3
896.08	56589.1	897	157600	897	55983.9
895.08	55233.2	896	161603	896	54975.2
894.08	53156.8	895	160253	895	54891
893.08	54306.1	894	158427	894	54033.8
892.08	54973.7	893	157211	893	54609.9
891.08	54099.2	892	158326	892	55208.2
890.08	54746	891	158978	891	54420.6
889.08	54680.1	890	157244	890	56232.1
888.08	55774.4	889	158273	889	56623.3
887.08	55519.2	888	160855	888	56221
886.08	56548.7	887	159122	887	55722.1
885.08	55425.9	886	162680	886	56811
884.08	56046.3	885	160157	885	56194.9
883.08	55087.6	884	160263	884	56678.3
882.08	55440.9	883	160743	883	57389.8
881.08	56512	882	161169	882	56469.9
880.08	56916.9	881	163780	881	57190.4
879.08	56765.5	880	164432	880	57334.3
878.08	55435.5	879	159545	879	56602.6
877.08	56838.8	878	161138	878	58811.8
876.08	56171.8	877	162458	877	58417.6
875.08	57656	876	163308	876	57233.4
874.08	56977	875	161307	875	56247.1
873.08	55381.4	874	164632	874	55661.9
872.08	58139.5	873	163239	873	54627.5
871.08	56598.9	872	163432	872	55130.8
870.08	56940.6	871	163730	871	56540.1
869.08	58776	870	163311	870	57248.8
868.08	55805.1	869	164824	869	56725.6
867.08	57612.2	868	163536	868	57714.9
866.08	56149.3	867	162965	867	56350.5
865.08	58161.6	866	160588	866	56495.4
864.08	59367.2	865	160434	865	57165.6
863.08	56414.6	864	163498	864	59570.8
862.08	57949.7	863	161266	863	58041.3
861.08	57681.3	862	161286	862	57434.9
860.08	56101.7	861	164011	861	58440.6
859.08	58601.9	860	166196	860	58242.9
858.08	57945.7	859	168638	859	56964.2
857.08	59529	858	167729	858	57079
856.08	59449.4	857	168800	857	58379.4
855.08	59895.1	856	170070	856	56896.2
854.08	57743.5	855	168957	855	58173.5
853.08	56986.6	854	173882	854	57718.7
852.08	58593.2	853	172460	853	58423
851.08	60213.8	852	165506	852	56053.4
850.08	57898	851	168695	851	56759.6
849.08	60705.4	850	164076	850	57083.3
848.08	57945.5	849	164621	849	58141.7
847.08	59140.7	848	167615	848	58044.1
846.08	60565.7	847	168686	847	57460.4
845.08	59483.1	846	166967	846	58551.2
844.08	60054.5	845	167762	845	60473.7
843.08	57867.6	844	168322	844	58663.4
842.08	61764.1	843	167477	843	59007.5
841.08	59523.3	842	162152	842	59752.6
840.08	60095.7	841	164436	841	59100.4
839.08	61377	840	164527	840	58604.5
838.08	60681.4	839	164944	839	59717.1
837.08	61160.6	838	165297	838	59077
836.08	60370.7	837	166352	837	59096.9
835.08	61185.5	836	167596	836	58878.8
834.08	62241.3	835	167375	835	58916.2
833.08	59230.9	834	166348	834	59230.1
832.08	61496.6	833	171377	833	60650.6
831.08	60721.9	832	171233	832	59549.5
830.08	58072.5	831	174248	831	60326.7
829.08	61228.6	830	177273	830	59710.1
828.08	59617.4	829	185944	829	60022.5
827.08	60731.7	828	197302	828	57722
826.08	59566	827	195465	827	58898
825.08	59961	826	178613	826	59131.6
824.08	62258.3	825	166597	825	59847.4
823.08	62204.7	824	163307	824	60264.1
822.08	62005.8	823	162913	823	58821.3
821.08	61115.9	822	162753	822	59822
820.08	62762.5	821	163566	821	59291.6
819.08	62606.7	820	163403	820	59500.5
818.08	63612.2	819	163343	819	59807
817.08	61141.4	818	162237	818	61454.5
816.08	63096.1	817	161075	817	60171.1
815.08	62032.7	816	161937	816	59671.3
814.08	61344.9	815	164843	815	59094
813.08	62500	814	162059	814	60927.7
812.08	62795.3	813	162262	813	59919.9
811.08	60557.5	812	163371	812	60526.8
810.08	61705.9	811	165061	811	61121.7
809.08	62137.3	810	167478	810	59580.5
808.08	62338.8	809	165499	809	61149.8
807.08	62735.2	808	164749	808	61477
806.08	64713.8	807	166199	807	61271.6
805.08	61959.6	806	168333	806	61030.5
804.08	63755.9	805	166725	805	61612.1
803.08	63332.1	804	164141	804	61302.3
802.08	63288.7	803	164489	803	61154.5
801.08	63320.4	802	168382	802	61791.2
800.08	64058.7	801	168012	801	62505.7
799.08	63474.8	800	167308	800	61134.2
798.08	63917.2	799	168357	799	61298.1
797.08	64443.1	798	166193	798	61114.7
796.08	63828.7	797	165973	797	61186.9
795.08	63890.8	796	164620	796	60944.4
794.08	64064.2	795	168430	795	61920.1
793.08	63935.4	794	169023	794	61837.3
792.08	63737.9	793	169797	793	62496.4
791.08	65834.8	792	168575	792	61354.5
790.08	65440.4	791	166693	791	61565.3
789.08	63453.9	790	167575	790	63019
788.08	65120.5	789	168880	789	62520.7
787.08	64508.7	788	168684	788	59649.4
786.08	64635.1	787	169545	787	60403
785.08	65712.4	786	168666	786	61986.2
784.08	66434.3	785	167258	785	63517.1
783.08	63556.4	784	171219	784	62009.1
782.08	65629.2	783	171841	783	62402.7
781.08	64760.1	782	167758	782	63411.4
780.08	65618.4	781	168962	781	63251.8
779.08	64039.3	780	170898	780	62646
778.08	65399.5	779	171846	779	62609.4
777.08	65983.3	778	170988	778	63162.2
776.08	67356.2	777	173096	777	63041.6
775.08	64894.6	776	173577	776	61472.2
774.08	66296.3	775	172366	775	63466.2
773.08	64416.9	774	172806	774	63123.5
772.08	67277.5	773	167741	773	62374
771.08	64939	772	174758	772	61242.3
770.08	67310.4	771	175220	771	62207.5
769.08	66732.2	770	173847	770	64081
768.08	66112.9	769	173775	769	64564
767.08	67099.3	768	175163	768	62624.4
766.08	66171.1	767	173379	767	62804.7
765.08	68310.8	766	172157	766	62587.7
764.08	66906.7	765	171597	765	63340.9
763.08	67467.1	764	175613	764	63487
762.08	64263.8	763	173525	763	63899.7
761.08	65764.1	762	173246	762	65056.1
760.08	67507.1	761	174388	761	63874.4
759.08	67582.7	760	175133	760	62473.3
758.08	68207.1	759	174642	759	64807.4
757.08	67296.6	758	174473	758	64148.5
756.08	65256.2	757	176785	757	63280.8
755.08	66934.1	756	175828	756	64722.4
754.08	68873.4	755	176817	755	65302.8
753.08	68455.3	754	174759	754	65465.4
752.08	67869.1	753	176680	753	65351.8
751.08	67534.9	752	179215	752	63876.8
750.08	67561.4	751	178372	751	63113.3
749.08	69039.5	750	177641	750	64532.9
748.08	68991.1	749	177679	749	65250.2
747.08	68371.6	748	178195	748	63422.4
746.08	69668.3	747	178091	747	63778.5
745.08	68481.2	746	180061	746	64531.5
744.08	70016.8	745	180734	745	66059.9
743.08	68700.6	744	177934	744	64640.3
742.08	67512.5	743	178483	743	64752.5
741.08	71010.5	742	178500	742	64005.4
740.08	72010.4	741	178583	741	65773.6
739.08	69576.9	740	180128	740	67599.6
738.08	70072.6	739	179230	739	65356.3
737.08	70603.9	738	178750	738	64013.9
736.08	69453.7	737	179591	737	65259
735.08	71891.9	736	180749	736	64511.2
734.08	70708.6	735	179447	735	66024.3
733.08	69654.1	734	180156	734	65194
732.08	72877.5	733	180349	733	66245.3
731.08	68618.5	732	181333	732	67858.3
730.08	70691.9	731	183162	731	67442.1
729.08	69481.1	730	183196	730	67295.3
728.08	70917.7	729	180583	729	66587.5
727.08	71442.6	728	181085	728	64872
726.08	70202.3	727	181689	727	64834.7
725.08	70182.9	726	181775	726	64474.6
724.08	70605.6	725	183045	725	66756.1
723.08	72288.4	724	183257	724	67673.4
722.08	72155.4	723	181187	723	66878.8
721.08	69919.9	722	181367	722	66676.4
720.08	70800.3	721	184323	721	66313.2
719.08	71515.7	720	183320	720	64584
718.08	69629.6	719	181577	719	68139.3
717.08	72804.7	718	183976	718	68067.8
716.08	70450.6	717	185371	717	65671.8
715.08	73389.4	716	186006	716	65437.4
714.08	72414.2	715	186094	715	65390.1
713.08	72191.1	714	184030	714	67024.6
712.08	73454.6	713	187243	713	68616.6
711.08	72716.8	712	188012	712	67159.8
710.08	73066.3	711	187649	711	68127.9
709.08	73233.9	710	190615	710	67936.5
708.08	72084.4	709	190106	709	67591.2
707.08	72701.2	708	189641	708	67629.5
706.08	72818.8	707	191012	707	68632.8
705.08	74895.2	706	189971	706	67327.7
704.08	74716.5	705	188364	705	68496.7
703.08	73808.6	704	188056	704	67104.7
702.08	73110.5	703	188872	703	67725
701.08	73923.5	702	190332	702	68394.9
700.08	74065.6	701	186191	701	70336.9
699.08	72288.7	700	186060	700	66273.1
698.08	74586.1	699	186088	699	67107.8
697.08	72604.1	698	188314	698	69033.8
696.08	72369.2	697	185886	697	67625
695.08	74786.7	696	184861	696	68372.6
694.08	73023.6	695	185848	695	69975
693.08	75722.4	694	185272	694	70088.5
692.08	73606.4	693	184614	693	68769
691.08	74266.2	692	185234	692	68144.4
690.08	75795	691	185902	691	68611.8
689.08	75690	690	185387	690	70121.3
688.08	74684	689	189938	689	69191.5
687.08	75912.1	688	189054	688	69605.3
686.08	75386.6	687	194951	687	67836.2
685.08	75296.9	686	217110	686	67933.3
684.08	76377.2	685	253128	685	68778.1
683.08	75358.8	684	252048	684	69746.8
682.08	76094.6	683	212101	683	70395.7
681.08	76863.6	682	189904	682	68568.2
680.08	76605.9	681	186873	681	69667
679.08	75651.7	680	184306	680	69567.9
678.08	75721.8	679	183274	679	69339.8
677.08	77775.6	678	182440	678	71702.5
676.08	78383.8	677	182126	677	70888.8
675.08	76206.8	676	181926	676	67721.6
674.08	76688.5	675	184685	675	69156
673.08	75627.2	674	185352	674	71056.4
672.08	76379.7	673	183432	673	68268.5
671.08	76780.4	672	186801	672	67859.4
670.08	77204.6	671	185582	671	69787.7
669.08	75186.1	670	188370	670	70579.3
668.08	77260	669	187460	669	69695
667.08	74760.1	668	185678	668	70892.9
666.08	75147.3	667	185683	667	70345.3
665.08	78492.2	666	186462	666	70805.5
664.08	77786.4	665	187355	665	70759.6
663.08	73312.7	664	185966	664	70144.4
662.08	76857.9	663	188260	663	70124.8
661.08	77665	662	184939	662	69163.5
660.08	78110.6	661	189065	661	69439.5
659.08	77186.3	660	191113	660	71055.2
658.08	76947.2	659	192483	659	70886.6
657.08	76942.9	658	186557	658	71215.9
656.08	75672.8	657	187324	657	70648
655.08	79390.5	656	190426	656	70445.9
654.08	77044.6	655	188713	655	70594.6
653.08	78874.4	654	190055	654	70939
652.08	79649.5	653	190373	653	70474.7
651.08	77106.6	652	191764	652	70268.4
650.08	77474.6	651	190674	651	69483
649.08	76438.4	650	189004	650	71149.9
648.08	78718.2	649	190963	649	70869.5
647.08	79245.2	648	191436	648	71579.4
646.08	80290.8	647	191623	647	72560.9
645.08	76973.2	646	190702	646	71956.3
644.08	77171.3	645	191924	645	73020.7
643.08	78345.5	644	195309	644	72321
642.08	79922.1	643	192384	643	70500.1
641.08	81113.1	642	191273	642	71943.8
640.08	80523.9	641	195033	641	72341.3
639.08	80724.7	640	194803	640	72012.6
638.08	78860.1	639	193750	639	71153
637.08	79681.8	638	195416	638	70983.8
636.08	81326.1	637	196243	637	72409.6
635.08	81583.2	636	196691	636	71147.8
634.08	81096.2	635	196735	635	71735
633.08	80606	634	197412	634	71962.3
632.08	79018.7	633	199030	633	72839.7
631.08	81482	632	198856	632	72493.4
630.08	82594.4	631	200075	631	71447.2
629.08	78041.3	630	196283	630	71480.8
628.08	80925.2	629	198633	629	73268.6
627.08	80569.1	628	197597	628	73958.1
626.08	80715.8	627	197981	627	73258.7
625.08	80699	626	199764	626	72040.8
624.08	81306.4	625	198650	625	73859.8
623.08	83042.9	624	198685	624	72914.2
622.08	83468	623	197404	623	73087.5
621.08	80521.2	622	195867	622	74029.4
620.08	81795	621	199468	621	72357.1
619.08	83412.5	620	199850	620	72623.5
618.08	80798.3	619	201062	619	73899.5
617.08	81044.1	618	202222	618	74368
616.08	82908.3	617	202731	617	72680.9
615.08	80276.8	616	202206	616	73044.7
614.08	83335.3	615	199775	615	72642.9
613.08	85592.6	614	202278	614	72588.1
612.08	83247.8	613	202449	613	73449.1
611.08	82197.7	612	204443	612	71839.2
610.08	81778.2	611	202397	611	71754.7
609.08	81390	610	202131	610	73609.5
608.08	83753.1	609	202299	609	73961.3
607.08	81508.3	608	205845	608	75338.7
606.08	84076.7	607	204779	607	71451
605.08	82451.5	606	205606	606	73134.6
604.08	82386.5	605	204870	605	75541.6
603.08	83837.3	604	202928	604	73440.7
602.08	83595.7	603	207059	603	73495.1
601.08	82987.6	602	205298	602	72940.9
600.08	82800.8	601	206608	601	74556.3
599.08	84548.8	600	203527	600	73368.2
598.08	84918.3	599	205841	599	73297.4
597.08	84964	598	206497	598	74246.6
596.08	84358.6	597	207123	597	73799.9
595.08	84921.2	596	205556	596	74714.6
594.08	85123.4	595	207102	595	74036.2
593.08	86198.3	594	209609	594	73932.1
592.08	85812.9	593	208429	593	73029.4
591.08	85603.3	592	212562	592	74050.4
590.08	84400	591	210575	591	75323.3
589.08	84341.7	590	212741	590	75151.7
588.08	83308	589	213676	589	76397.9
587.08	85771.1	588	212409	588	75796
586.08	85325.7	587	213365	587	75800.3
585.08	85701.2	586	213538	586	73637
584.08	83965.8	585	217619	585	76703.5
583.08	88695.1	584	214938	584	75238.5
582.08	84504.7	583	213139	583	76766.4
581.08	82784.2	582	217586	582	77250.9
580.08	85877.6	581	216879	581	77838.6
579.08	88274	580	214092	580	76002.2
578.08	84965.6	579	216305	579	75029.1
577.08	85399.7	578	220393	578	76618
576.08	86702.7	577	218138	577	76548.4
575.08	84045.5	576	219290	576	75135.7
574.08	85463	575	218264	575	74261.4
573.08	86063.1	574	216058	574	74379.9
572.08	84182.6	573	211553	573	76842.8
571.08	86994.9	572	206871	572	76147
570.08	85932.8	571	207416	571	73679.3
569.08	86208.9	570	212558	570	74274.8
568.08	83624.4	569	212460	569	73121.3
567.08	82819.4	568	210312	568	74949.2
566.08	86560.5	567	215093	567	75211.4
565.08	85370.7	566	222583	566	74927.4
564.08	87694	565	228599	565	76794.7
563.08	88029.1	564	236319	564	76531.6
562.08	88978	563	247370	563	80038.3
561.08	92088	562	253889	562	78138.4
560.08	86927.9	561	246418	561	77871.8
559.08	90912	560	231963	560	77194.3
558.08	90432.5	559	213952	559	78520.2
557.08	87797.9	558	203381	558	80500.2
556.08	88886.8	557	197145	557	80274.9
555.08	89209.8	556	192316	556	79885.6
554.08	85936.1	555	189737	555	77892
553.08	87682	554	185570	554	77752.2
552.08	86854.1	553	186159	553	77665.4
551.08	80018	552	184372	552	77642.6
550.08	81241.3	551	180726	551	74445.7
549.08	81023.4	550	179759	550	73284.2
548.08	79670.4	549	179249	549	71234.1
547.08	75298.4	548	179180	548	71312.5
546.08	75051.3	547	177699	547	70258.4
545.08	74761.8	546	178452	546	70356.7
544.08	73878.1	545	178073	545	68676.9
543.08	74098	544	178744	544	66726.6
542.08	71651.5	543	176848	543	64292.2
541.08	74013.3	542	173188	542	63933.4
540.08	75140.3	541	169990	541	63270.6
539.08	76355.6	540	167025	540	63117.8
538.08	74596.2	539	165342	539	62852.8
537.08	76448.8	538	164776	538	63699.8
536.08	83296.8	537	161921	537	64542.5
535.08	174887	536	166039	536	71032.1
534.08	251283	535	167859	535	113378
533.08	150300	534	180532	534	169371
532.08	128661	533	218535	533	176997
531.08	89882	532	271421	532	153004
530.08	65521.1	531	294979	531	114112
529.08	63084.8	530	291718	530	73560.6
528.08	61982.6	529	263001	529	56864.1
527.08	62189.4	528	198111	528	55614.5
526.08	61054	527	162000	527	55053
525.08	62126.8	526	157627	526	54788.4
524.08	61547.5	525	154785	525	54267.1
523.08	62171.3	524	152991	524	54589.6
522.08	62074.4	523	152020	523	52927.8
521.08	62283.3	522	152768	522	54309.3
520.08	62686	521	155267	521	54044
519.08	62861.1	520	152006	520	53904.1
518.08	62851.7	519	152789	519	52603
517.08	63039.8	518	155588	518	53206.1
516.08	62405.3	517	154990	517	53496.3
515.08	62932.9	516	153226	516	53557.3
514.08	63933.6	515	155699	515	54834.2
513.08	62872.2	514	155549	514	54253.5
512.08	62429.1	513	156278	513	53212.4
511.08	63938.7	512	157277	512	53543.7
510.08	62701.5	511	158094	511	53288.8
509.08	60768.2	510	157656	510	53052
508.08	64184.7	509	158521	509	54631.8
507.08	63839.8	508	157685	508	53749.8
506.08	62763.9	507	158207	507	55537.7
505.08	63584.7	506	162416	506	54097
504.08	64751.4	505	159630	505	53247.9
503.08	64510.5	504	159080	504	54827.6
502.08	64217.7	503	160315	503	54200.4
501.08	63200.2	502	160080	502	55533.9
500.08	64364.3	501	157959	501	55502.7
499.08	63512.8	500	156800	500	56222.3
498.08	65012.4	499	156300	499	56962.5
497.08	63437.1	498	153047	498	54979.2
496.08	61990.8	497	154878	497	55720.6
495.08	66068.4	496	153184	496	54552.3
494.08	63391.7	495	153115	495	55371.7
493.08	62735.5	494	152292	494	55139.4
492.08	65480.8	493	154292	493	54790.6
491.08	65285.2	492	155862	492	53964.1
490.08	64746.2	491	154120	491	53837.1
489.08	66672	490	158066	490	55270.7
488.08	64871.9	489	161865	489	55185
487.08	65614.6	488	159540	488	56378.5
486.08	64713.3	487	161605	487	55631.2
485.08	64604.5	486	163823	486	55246.4
484.08	66034.3	485	167854	485	55318.7
483.08	65801.5	484	171567	484	55315.5
482.08	64713.1	483	172728	483	56225.9
481.08	63501.4	482	173366	482	56804.3
480.08	65076.5	481	173397	481	56226
479.08	68683.1	480	174709	480	56948.1
478.08	65537.4	479	172342	479	55269.2
477.08	65978	478	174981	478	55310.4
476.08	63370.8	477	173581	477	55997.5
475.08	65305.3	476	172321	476	56328.4
474.08	66387.2	475	172995	475	54928
473.08	66624.3	474	167081	474	57689.2
472.08	66173.9	473	167496	473	57356
471.08	66827.9	472	166481	472	54280.6
470.08	67782.5	471	164357	471	54691.8
469.08	65854.4	470	159172	470	54549.8
468.08	65947.2	469	153723	469	56163.1
467.08	66455.9	468	148697	468	55098.8
466.08	65759	467	145646	467	56206
465.08	68680.2	466	146486	466	58463
464.08	68065.1	465	151135	465	57465.8
463.08	67348.9	464	161960	464	55415.4
462.08	67149.8	463	184026	463	58836.2
461.08	67817	462	217677	462	57998.7
460.08	67670.5	461	228896	461	58122.3
459.08	67871.2	460	208358	460	56960.8
458.08	68409.6	459	187883	459	57249.5
457.08	66041.7	458	192719	458	57198.5
456.08	67394.9	457	233432	457	56101.3
455.08	67927	456	302732	456	58228.4
454.08	67356.5	455	315089	455	58675.1
453.08	70396.1	454	201243	454	56990.5
452.08	65478.6	453	79526.5	453	56110.8
451.08	67745.6	452	40795.5	452	57137.2
450.08	67579.8	451	36514.2	451	58101.1
449.08	66672	450	34971.4	450	57050.5
448.08	68866.1	449	34539.9	449	57746.6
447.08	69231.7	448	33900.1	448	59220.7
446.08	67979.6	447	32196.5	447	59263
445.08	68653.5	446	31220.6	446	57153.5
444.08	65530.8	445	33003.2	445	57301.7
443.08	67765.7	444	31544.1	444	57584.1
442.08	68171.4	443	30995.1	443	58270.6
441.08	68261.4	442	32043	442	58483.3
440.08	68656.2	441	32535.2	441	57552.5
439.08	66554.7	440	33274.3	440	56542.1
438.08	68254	439	32677	439	56214.3
437.08	70093.6	438	32368.6	438	57311.1
436.08	69051.8	437	33362.9	437	56930.6
435.08	69699.3	436	32265.9	436	56406.8
434.08	68345.2	435	31681.5	435	57175.4
433.08	68102.9	434	32986.2	434	58128.8
432.08	70368.1	433	33331.2	433	59593.3
431.08	70296.7	432	32496.3	432	58777.3
430.08	71769.4	431	30933.1	431	58294.5
429.08	68698.9	430	32854.2	430	56857.2
428.08	71549.5	429	31929.4	429	60022.5
427.08	69359.7	428	32854.5	428	59365.4
426.08	71580.3	427	32049.5	427	59774.6
425.08	71591.6	426	32185.2	426	58740.2
424.08	71177.1	425	32047.5	425	59957.6
423.08	72432.4	424	32143.5	424	57921.8
422.08	70052.1	423	30843.6	423	58561
421.08	69729.4	422	32146.1	422	59205
420.08	71291	421	33265.7	421	59042.6
419.08	68570.9	420	31435.2	420	58635.1
418.08	67414.7	419	31697.9	419	58066.4
417.08	68732.5	418	31871	418	57403.4
416.08	67773.7	417	32614.4	417	58003.2
415.08	67481.1	416	31492.4	416	57602.8
414.08	67491.2	415	31494.8	415	55752.4
413.08	67621.2	414	32951.5	414	54019.6
412.08	66878.2	413	31538.7	413	55994.1
411.08	68372.2	412	33441.9	412	55275.7
410.08	64793.7	411	33270.6	411	54477.1
409.08	67487.7	410	31874.2	410	54937.8
408.08	65751.2	409	32932.7	409	53353.6
407.08	66921.1	408	32626.8	408	54622.1
406.08	64232.7	407	32322.6	407	55789.2
405.08	65011.5	406	32893.7	406	54861.5
404.08	64384.8	405	32197.8	405	53725.2
403.08	70128.9	404	33040.2	404	55256.2
402.08	73358.1	403	34432.6	403	55454.5
401.08	74754.2	402	35870.5	402	57902.2
400.08	107357	401	37026.4	401	62307.7
399.08	177611	400	36530.2	400	82119.6
398.08	89090.3	399	36055	399	110464
397.08	64558.4	398	34004.4	398	95403.1
396.08	60899.6	397	34213	397	61277.7
395.08	61958.7	396	33315	396	50035.1
394.08	61008.4	395	32833.2	395	50006.6
393.08	59161.8	394	31999.8	394	48635.5
392.08	60478.3	393	32835.6	393	48102.8
391.08	59795.4	392	33528	392	49310.4
390.08	59995.9	391	33548.3	391	49096.7
389.08	59772.4	390	33193.9	390	49505.3
388.08	60434.8	389	34729.3	389	49183.5
387.08	58996.1	388	33338.7	388	49887
386.08	59998.7	387	33346.2	387	49966.3
385.08	59466.9	386	33657.7	386	49147.7
384.08	59983	385	32461.5	385	48097.4
383.08	59391.8	384	31893.8	384	49213.4
382.08	60809.1	383	32282.5	383	48326.5
381.08	61182.9	382	34538.5	382	49617.3
380.08	59453.6	381	34482.1	381	50919.5
379.08	60727.7	380	34213.2	380	49260.4
378.08	60791.5	379	33165.2	379	50194.3
377.08	62030.4	378	34342.6	378	49628.3
376.08	59561	377	34746.6	377	49959.1
375.08	60829.7	376	33703	376	51080
374.08	61641.2	375	33704.4	375	49915.3
373.08	61792.1	374	34306.5	374	51365.7
372.08	61674.4	373	34308.8	373	50754.7
371.08	62928.1	372	34104	372	51690.2
370.08	63954.8	371	34292.2	371	51042.5
369.08	60840.4	370	33995.1	370	50979.5
368.08	62599.2	369	33405.3	369	50547
367.08	61964.3	368	34290	368	51393.8
366.08	61226.3	367	34254.6	367	51406.8
365.08	62401.5	366	34330.6	366	50011.5
364.08	61595.5	365	34674.8	365	51859.6
363.08	62940.8	364	34735	364	51005.9
362.08	62672.6	363	34331.4	363	51958.8
361.08	62868.9	362	34900.7	362	52474.3
360.08	61186.3	361	34648.6	361	52231.2
359.08	62898.3	360	36041.7	360	51843
358.08	63527	359	36010.8	359	53218
357.08	63755.9	358	35064.6	358	51559.1
356.08	63083.8	357	34768.3	357	51714.3
355.08	62701.4	356	35268.5	356	53075.3
354.08	63126	355	36301.1	355	53030.5
353.08	64719.8	354	35740.3	354	53370.1
352.08	65228	353	35073.8	353	51230.5
351.08	63017.9	352	36047.5	352	51571.8
350.08	64470.5	351	35901.3	351	52791.9
349.08	65648.1	350	36091.1	350	53461.8
348.08	65654.4	349	36749	349	51023.9
347.08	64817.6	348	36243.2	348	52868.7
346.08	64982.5	347	36606.6	347	54006.9
345.08	64690.2	346	37851.8	346	53325.2
344.08	66057	345	36689.9	345	51914.1
343.08	67504.9	344	36674.3	344	53226.7
342.08	65810.6	343	36187.8	343	54195.6
341.08	67544.1	342	36254.4	342	54367.7
340.08	66247	341	36669.4	341	54411.8
339.08	66276.2	340	37246.4	340	53118.7
338.08	67202.2	339	36504.8	339	52818.1
337.08	68208.2	338	36296.8	338	53394.7
336.08	66296.2	337	36742	337	53163.7
335.08	65588.8	336	37548.9	336	53830.8
334.08	64313.4	335	37936.2	335	54288.4
333.08	67540.4	334	37777.5	334	53868.3
332.08	66587	333	38189.8	333	50728
331.08	65843.7	332	37800.4	332	51627.8
330.08	65715.9	331	39218.7	331	53436.3
329.08	68028	330	39867.9	330	53071
328.08	66439.3	329	38569.8	329	53769.2
327.08	67151.8	328	38083.7	328	53688.6
326.08	66618.7	327	38737.3	327	53225.1
325.08	68013.4	326	37732.2	326	54827.6
324.08	66628.1	325	36531.7	325	53229.8
323.08	67871.8	324	37793.8	324	54151.4
322.08	66438.7	323	37812.1	323	53469.4
321.08	67506	322	37764.7	322	53604.1
320.08	67763.3	321	38049.1	321	54525.1
319.08	69750	320	38476	320	53806.6
318.08	70914.4	319	38135.1	319	56225.1
317.08	70431.3	318	37285.7	318	54885.7
316.08	71328.6	317	38882	317	55208.8
315.08	72304.3	316	38604.7	316	55559.4
314.08	71385.4	315	38391.7	315	56232.1
313.08	71888.1	314	38776.4	314	57489.6
312.08	71309.3	313	40596.2	313	57743.7
311.08	71332.5	312	39048.2	312	57918.4
310.08	73631.7	311	40797.1	311	59611.7
309.08	71965.9	310	42015.9	310	59239.3
308.08	69818.7	309	41137.6	309	58532.4
307.08	66930.9	308	41082.7	308	56306
306.08	66999.6	307	41369.6	307	56116.3
305.08	61777.8	306	43131	306	54324.3
304.08	61499.3	305	41555.1	305	51913.1
303.08	56756	304	40710.3	304	49946
302.08	52524.8	303	40682.8	303	45881
301.08	49263.2	302	40461.1	302	44811.7
300.08	45491.1	301	39295.1	301	41662.1
299.08	43665.6	300	38568.5	300	38962.9
298.08	43269.7	299	37824	299	35616.7
297.08	39731.5	298	37203.8	298	33123.1
296.08	39985.3	297	36654.5	297	31474.7
295.08	41433.8	296	36291.1	296	29731.6
294.08	45475.1	295	35771.4	295	29221.4
293.08	46699.1	294	35550.1	294	31033.6
292.08	50763.9	293	36334.3	293	33327.3
291.08	53824.3	292	35864.6	292	34585.7
290.08	58225.3	291	35395.3	291	37149.2
289.08	61391.3	290	35528.4	290	39634.2
288.08	97207.8	289	37321.8	289	46576.2
287.08	164741	288	38887.3	288	65038.1
286.08	292246	287	42377.2	287	101461
285.08	463484	286	54376.4	286	178935
284.08	152260	285	74502.2	285	287752
283.08	22322.8	284	90343.1	284	236893
282.08	12329.7	283	79908.2	283	78201.3
281.08	9349.65	282	82322.5	282	14129
280.08	7132.58	281	80371.5	281	6940.78
279.08	5834.65	280	45418	280	5282.63
278.08	6604.5	279	27588.8	279	4469.13
277.08	6472.14	278	24701.1	278	4218.17
276.08	5972.68	277	24780.9	277	3892.2
275.08	5943.09	276	23907.4	276	3998.34
274.08	6446.09	275	24538.2	275	3835.55
273.08	5887.19	274	25739.2	274	3717.83
272.08	6096.06	273	26145.1	273	3809.12
271.08	6274.2	272	27413.6	272	3894.72
270.08	5668.73	271	28665.8	271	3893.1
269.08	5678.65	270	30574.4	270	3575.95
268.08	6260.96	269	32149.7	269	3584.35
267.08	5736.69	268	29076.5	268	3556.14
266.08	5764.27	267	24925.4	267	3337.15
265.08	5461.62	266	25031.2	266	3124.99
264.08	5883.04	265	24537.6	265	3564.73
263.08	5899.68	264	23779.3	264	3637.33
262.08	5359.66	263	24387.9	263	3492.24
261.08	5116.48	262	24392	262	3301.24
260.08	5595.16	261	25141.9	261	3540.28
259.08	5973.6	260	23758.8	260	3483.53
258.08	5221.49	259	23465.8	259	3555.36
257.08	5201.56	258	23711.5	258	3710.02
256.08	5109.49	257	23289.1	257	3582.41
255.08	5546.05	256	23834.4	256	3462.28
254.08	5485.44	255	24567.6	255	3323.77
253.08	5625.96	254	24719.7	254	3197.48
252.08	5322.51	253	24183.3	253	3775.69
251.08	4953.3	252	24102.5	252	3694.36
250.08	5282.37	251	23594.9	251	3283.57
249.08	5540.85	250	25010.9	250	3423.79
248.08	4981.82	249	23801.5	249	3778.37
247.08	4831.5	248	23782	248	3415.75
246.08	5111.61	247	23906.8	247	3168.85
245.08	5404.46	246	24094.6	246	3628.59
244.08	5046.73	245	24415.1	245	3462.69
243.08	5482.44	244	24732.4	244	3866.53
242.08	5005.11	243	25454.1	243	3519.85
241.08	4643.3	242	24528.4	242	3600.52
240.08	4821.14	241	24624.4	241	3669.41
239.08	5199.32	240	23961	240	3751.5
238.08	5037.93	239	24003	239	3728.95
237.08	4549.39	238	24680.1	238	3510.2
236.08	5069.6	237	24870.1	237	3502.8
235.08	6045.09	236	24368.1	236	3264.45
234.08	5970.49	235	24647.4	235	4320.07
233.08	7417.18	234	23426.6	234	3835.73
232.08	7468.56	233	24839.8	233	3784.55
231.08	6242.58	232	24707.1	232	3697.82
230.08	5163.18	231	25163.2	231	3379.23
229.08	5723.6	230	24273.3	230	3835.45
228.08	5607.86	229	23940.5	229	3686.51
227.08	5332.53	228	25110.7	228	3822.67
226.08	5726.64	227	25165.2	227	3417.21
225.08	4618.59	226	24377.5	226	3338.76
224.08	4644.9	225	24952	225	3698.02
223.08	4499.16	224	25919.4	224	3956.56
222.08	5205.16	223	24614.3	223	3770.79
221.08	4840.81	222	25502	222	3584.15
220.08	5265.95	221	24542.1	221	3520.73
219.08	4791.58	220	25302	220	3962.89
218.08	5300.52	219	25193.1	219	3710.56
217.08	4486.02	218	25190.1	218	3309.64
216.08	4813.44	217	24788.4	217	3403.44
215.08	4823.52	216	24748	216	3754.76
214.08	4652.3	215	24068.9	215	3568.45
213.08	5125.63	214	23919.3	214	3608.32
212.08	5110.43	213	24981.7	213	3580.93
211.08	4377.44	212	25039.8	212	3571.19
210.08	4987.08	211	25772	211	3878.93
209.08	5282.83	210	24468.9	210	3955.96
208.08	4972.93	209	23657.7	209	3727.85
207.08	4800.58	208	23518.5	208	3290.36
206.08	4597.79	207	23830.1	207	3618.97
205.08	4685.3	206	24467.4	206	3584.55
204.08	4558.85	205	24538.1	205	3608.86
203.08	5302.95	204	24472.9	204	3777.23
202.08	5241.56	203	25887.4	203	3645.94
201.08	5459.62	202	27400.8	202	3946
200.08	5922.69	201	30459.7	201	3759.74
199.08	5011	200	36872	200	4127.41
198.08	5276.53	199	39675.5	199	3655.32
197.08	4913.07	198	36929.3	198	3461.2
196.08	4914.95	197	28841.8	197	3826.27
195.08	5481.34	196	24131.3	196	3748.9
194.08	5437.33	195	23411.1	195	3915.43
193.08	5229.55	194	23644.2	194	4146.14
192.08	4978.99	193	24641.5	193	5063.23
191.08	5234.74	192	25022	192	4766.87
190.08	4853.62	191	23752.9	191	4133.49
189.08	5200.71	190	24355.3	190	3756.84
188.08	4934.16	189	23690.4	189	3637.7
187.08	5622.2	188	23311.2	188	3661.28
186.08	4727.34	187	23940.3	187	3688.14
185.08	5261.69	186	24592.3	186	3538.88
184.08	4649.94	185	23898.6	185	3664.53
183.08	4628.32	184	23391.6	184	3479.85
182.08	4622.13	183	23116.4	183	3694.42
181.08	5196.14	182	22695.5	182	3686.79
180.08	4392.8	181	23369.6	181	3900.14
179.08	4646.4	180	24673.1	180	3809.94
178.08	4783.71	179	24828.8	179	4076.67
177.08	5439.71	178	23765.2	178	4171.25
176.08	5226.83	177	23541.2	177	4089.64
175.08	4717.81	176	24355.4	176	3507.86
174.08	4378.3	175	24465.2	175	3869.11
173.08	5111.44	174	24275.4	174	3727.03
172.08	5403.38	173	24018.5	173	3725.39
171.08	4574.36	172	24805.6	172	3971.75
170.08	6740.24	171	25258.3	171	4232.53
169.08	9413.67	170	24746.9	170	3989.48
168.08	8522.37	169	24994.9	169	3948.42
167.08	5264.27	168	25149.2	168	4320.31
166.08	4854.71	167	25096.2	167	3653.72
165.08	4080.75	166	24230.9	166	3743.34
164.08	4465.15	165	24318.3	165	4182.43
163.08	4659.28	164	24742.9	164	3679.75
162.08	3977.72	163	24160.8	163	3535.63
161.08	4490.48	162	25754.2	162	4047.22
160.08	4699.61	161	25516.8	161	3703.36
159.08	4349.81	160	23753.1	160	3471.97
158.08	4684.85	159	24595.9	159	3603.06
157.08	5214.55	158	24171.1	158	3822.25
156.08	4860.83	157	25166.9	157	3673.23
155.08	5605.7	156	26878.8	156	4517.49
154.08	6557.34	155	28824.2	155	5277.71
153.08	6608.65	154	32733.5	154	7704.84
152.08	5470.45	153	36189.7	153	10233.5
151.08	4819.8	152	33979.3	152	8788.28
150.08	4244.12	151	29653.6	151	6142.1
149.08	4398.45	150	27067.8	150	4916.33
148.08	4492.62	149	25850.9	149	4313.55
147.08	4621.73	148	25568.8	148	3960.32
146.08	4662.62	147	25402.5	147	3832.29
145.08	4751.08	146	25166	146	3763.37
144.08	4855.13	145	25888.5	145	3286.55
143.08	4417.6	144	24986.6	144	3869.17
142.08	4719.09	143	25048	143	3827.71
141.08	4878.96	142	25067.3	142	3877.27
140.08	5108.04	141	25549.6	141	3616.31
139.08	4570.34	140	24400.8	140	3641.34
138.08	4532.44	139	25338.2	139	4029.71
137.08	4819.57	138	25795.6	138	3745.8
136.08	4884.11	137	26007.9	137	3622.69
135.08	4353.8	136	26256.7	136	3741.78
134.08	4061.84	135	25392.7	135	3951.32
133.08	3767.48	134	26409.3	134	4068.23
132.08	4555.52	133	25852.9	133	3841.68
131.08	4914.92	132	25644.8	132	3791.86
130.08	4199.86	131	25528.1	131	3706.88
129.08	4600.31	130	26092.5	130	3577.63
128.08	4726.49	129	26327.7	129	3411.36
127.08	4418.82	128	26031.3	128	3844.12
126.08	4775.78	127	26898	127	3860.36
125.08	5179.76	126	26739	126	4064.33
124.08	4613.7	125	26218.3	125	4114.95
123.08	4593.42	124	26131	124	4201.32
122.08	4638.67	123	26359.4	123	3983.13
121.08	4977.28	122	27594	122	4174.11
120.08	5265.33	121	26420.1	121	3655.44
119.08	4590.93	120	27656.2	120	3647.1
118.08	5116.74	119	28355.4	119	3773.65
117.08	4417.06	118	27091.1	118	4113.79
116.08	5444.72	117	26340.8	117	4136.65
115.08	5129.99	116	25816.8	116	3846.64
114.08	5413.41	115	26469.5	115	3878.51
113.08	4938.36	114	27383.8	114	3483.51
112.08	4362.31	113	27829.4	113	3788.68
111.08	4880.22	112	26964.2	112	3991.26
110.08	4292.48	111	27528.9	111	3805.64
109.08	4658.53	110	26499.1	110	3612.87
108.08	5064.67	109	27112.6	109	3597.42
107.08	4833.79	108	26236.4	108	3652.36
106.08	4821.32	107	26107.3	107	3690.82
105.08	4898.38	106	26958.6	106	3610.52
104.08	4868.78	105	27118.9	105	3884.01
103.08	6471.23	104	29163.6	104	4726.45
102.08	7967.01	103	33907.3	103	7124.71
101.08	5195.34	102	40681.8	102	10757.7
100.08	5159.83	101	38098.5	101	9523.97
99.08	4775.92	100	30039	100	5403.26
98.08	5518.84	99	27794	99	3915.89
97.08	5053.25	98	27813.9	98	4118.39
96.08	5586.25	97	27970.4	97	3750.42
95.08	4924.89	96	26588.6	96	3726.99
94.08	5077.51	95	26881.1	95	3880.27
93.08	4849.39	94	27251.8	94	3474.87
92.08	4926.32	93	27402.8	93	3855.08
91.08	4791.29	92	28133.3	92	4022.97
90.08	4757.19	91	28262.4	91	3844.34
89.08	4683.89	90	26841.8	90	3414.31
88.08	4360.44	89	28387.5	89	3555.38
87.08	5401.03	88	29259.7	88	3803.2
86.08	5096.38	87	29275.5	87	3835.81
85.08	4790.18	86	29586.4	86	3740.18
84.08	4674.69	85	28892.1	85	3798.12
83.08	5338	84	29197.8	84	3743.34
82.08	5256.55	83	31171.9	83	3393.16
81.08	5187.06	82	29748.5	82	3969.37
80.08	4890.04	81	30061.4	81	4001.24
79.08	5699.99	80	29754.2	80	3995.64
78.08	5031.49	79	29569.8	79	4335.47
77.08	4438.68	78	29840.5	78	3928.27
76.08	5371.54	77	28934.6	77	4052.56
75.08	4942.02	76	28518.8	76	4102.38
74.08	5224.92	75	28413.7	75	3973.77
73.08	5470.52	74	28616.7	74	4257.8
72.08	4866	73	27712.2	73	4211.28
71.08	5463.6	72	27373.2	72	4280.83
70.08	4802.53	71	26840	71	4293.26
69.08	4943.64	70	25962.7	70	4042.54
68.08	4819.86	69	26716.1	69	3837.35
67.08	4861.11	68	25209	68	3198.32
66.08	4972.46	67	25798.3	67	3736.69
65.08	4952.7	66	25924.7	66	3758.2
64.08	4951.31	65	27413.4	65	3701.3
63.08	5191.76	64	28887.5	64	4035.43
62.08	5301.73	63	31848.9	63	3993.44
61.08	5216.38	62	37549.6	62	3950.06
60.08	5193.19	61	41693	61	4262.55
59.08	5328.51	60	46248.1	60	4523.53
58.08	5780.44	59	45077.1	59	4090.32
57.08	5268.17	58	37821.9	58	4110.86
56.08	5503.07	57	31254	57	4349.12
55.08	5184.19	56	27901.2	56	4555.76
54.08	5511.98	55	25445.8	55	4139.8
53.08	5486.91	54	25213.7	54	4167.45
52.08	5314.81	53	23236.7	53	4233.57
51.08	5162.34	52	23059.2	52	4308.9
50.08	5913.62	51	23321.3	51	4501.02
49.08	5899.34	50	23846	50	4296.32
48.08	5344.49	49	22662.7	49	4336.75
47.08	5345.8	48	21913.4	48	4207.14
46.08	5707.49	47	22610.8	47	4429.71
45.08	6422.11	46	22023.2	46	4533.09
44.08	4930.95	45	20825.3	45	4254.54
43.08	5307.27	44	19193.7	44	3974.03
42.08	5810.15	43	19591	43	4235.39
41.08	4845.53	42	20188.4	42	4375.03
40.08	5230.45	41	20108.4	41	3890.82
39.08	5209.29	40	21662.7	40	3934.99
38.08	4746.2	39	24337.3	39	3753.26
37.08	5087.3	38	29321.6	38	3793.94
36.08	5389.32	37	35721.7	37	3762.91
35.08	4539.04	36	45250.4	36	4012.99
34.08	4772.43	35	54855.9	35	3730.11
33.08	5226.02	34	55116.4	34	3702.32
32.08	5257.77	33	38675.8	33	3648.44
31.08	5620.78	32	20649.1	32	3708.96
30.08	6141.15	31	12435.6	31	4063.43
29.08	7952.9	30	10773.8	30	4646.62
28.08	7389.25	29	10206.3	29	5370.73
27.08	7571.93	28	9020.25	28	5338.94
26.08	6849.42	27	8041.68	27	5960.8
25.08	6431.88	26	7916.65	26	6283.31
24.08	6462.56	25	8021.01	25	5842.08
23.08	6981.25	24	8355.62	24	5072.99
22.08	6686.27	23	8326.27	23	5091.8
21.08	7243.43	22	8602.02	22	5271.13
20.08	6309.6	21	9146.18	21	4899.38
19.08	5899.18	20	7125.37	20	5109.66
18.08	6853.9	19	5469.03	19	5222.11
17.08	6407.7	18	4956.08	18	5069.69
16.08	5333.65	17	4512.08	17	4841.78
15.08	5093.12	16	4576.69	16	4333.85
14.08	6818.22	15	3834.27	15	3998.8
13.08	5475.97	14	3782.97	14	4300.44
12.08	4383.55	13	3795.94	13	4660.04
11.08	3768	12	4558.06	12	4151.26
10.08	4925.95	11	5612.18	11	3315.99
9.08	3548.57	10	5752.44	10	3200.04
8.08	2980.09	9	5452.9	9	2899.06
7.08	2543.35	8	5536.17	8	2840.5
6.08	1951.86	7	5521.51	7	2534.55
5.08	2847.35	6	7211.96	6	2069.99
4.08	1031.55	5	6984.49	5	1842.38
3.08	426.248	4	6683.21	4	1365.47
2.08	207.212	3	4942.68	3	569.628
1.08	86.5611	2	3491.86	2	166.086
0.08	68.4309	1	2012.69	1	44.4978
-0.92	0	0	749.68	0	21.9688
-1.92	22.8268	-1	220.408	-1	10.9044
-2.92	0	-2	30.6122	-2	30.9324
-3.92	22.8454	-3	18.9876	-3	6.42257
-4.92	0	-4	1.02041	-4	21.6487
-5.92	45.7167	-5	18.9876	-5	18.3673
-6.92	55.7734	-6	1.02041	-6	13.5854
-7.92	12.827	-7	0	-7	20.008
-8.92	22.8798	-8	0	-8	20.008
-9.92	45.7765	-9	0	-9	6.42257

## Sheet: Fig. 1l
PBO		PBO/MXene		MXene
Wavelength (cm-1)	Transmittance (a.u.)	Wavelength (cm-1)	Transmittance (a.u.)	Wavelength (cm-1)	Transmittance (a.u.)
2501.56	1.02008	2501.16	0.53956	2501.56	0.18017
2499.63	1.02099	2499.23	0.53895	2499.63	0.18044
2497.7	1.02217	2497.3	0.53788	2497.7	0.17961
2495.77	1.0226	2495.37	0.53747	2495.77	0.17878
2493.85	1.02228	2493.45	0.53842	2493.85	0.17876
2491.92	1.02187	2491.52	0.53984	2491.92	0.17906
2489.99	1.0216	2489.59	0.54053	2489.99	0.17928
2488.06	1.02143	2487.66	0.54053	2488.06	0.17966
2486.13	1.02168	2485.73	0.54069	2486.13	0.18033
2484.2	1.02237	2483.8	0.54106	2484.2	0.181
2482.27	1.02279	2481.87	0.5408	2482.27	0.18117
2480.34	1.02268	2479.94	0.54	2480.34	0.18087
2478.42	1.02274	2478.02	0.53969	2478.42	0.18042
2476.49	1.02335	2476.09	0.54012	2476.49	0.17973
2474.56	1.02402	2474.16	0.54042	2474.56	0.17881
2472.63	1.02433	2472.23	0.53993	2472.63	0.17813
2470.7	1.02458	2470.3	0.539	2470.7	0.17789
2468.77	1.02505	2468.37	0.53862	2468.77	0.17787
2466.84	1.02534	2466.44	0.53912	2466.84	0.17803
2464.91	1.02507	2464.51	0.53973	2464.91	0.17827
2462.99	1.02445	2462.59	0.53965	2462.99	0.17819
2461.06	1.02389	2460.66	0.53901	2461.06	0.17765
2459.13	1.02351	2458.73	0.53838	2459.13	0.17694
2457.2	1.02295	2456.8	0.5378	2457.2	0.17607
2455.27	1.02187	2454.87	0.5372	2455.27	0.17499
2453.34	1.02086	2452.94	0.53716	2453.34	0.17463
2451.41	1.02102	2451.01	0.53799	2451.41	0.17584
2449.48	1.02222	2449.08	0.53897	2449.48	0.17768
2447.56	1.02306	2447.16	0.53931	2447.56	0.17862
2445.63	1.02279	2445.23	0.53913	2445.63	0.1786
2443.7	1.02205	2443.3	0.53886	2443.7	0.17831
2441.77	1.02152	2441.37	0.53845	2441.77	0.17766
2439.84	1.0212	2439.44	0.53784	2439.84	0.17661
2437.91	1.02124	2437.51	0.53773	2437.91	0.17597
2435.98	1.02192	2435.58	0.53856	2435.98	0.17614
2434.05	1.02289	2433.65	0.53958	2434.05	0.17662
2432.13	1.02347	2431.73	0.54008	2432.13	0.17708
2430.2	1.02353	2429.8	0.54005	2430.2	0.17753
2428.27	1.02314	2427.87	0.53941	2428.27	0.17767
2426.34	1.02225	2425.94	0.5381	2426.34	0.17711
2424.41	1.02143	2424.01	0.53704	2424.41	0.17618
2422.48	1.02165	2422.08	0.53721	2422.48	0.17565
2420.55	1.02293	2420.15	0.53823	2420.55	0.17576
2418.62	1.0239	2418.22	0.53908	2418.62	0.1762
2416.7	1.02395	2416.3	0.53951	2416.7	0.17662
2414.77	1.02437	2414.37	0.53973	2414.77	0.17697
2412.84	1.02618	2412.44	0.53958	2412.84	0.17729
2410.91	1.02865	2410.51	0.53911	2410.91	0.17764
2408.98	1.03104	2408.58	0.53897	2408.98	0.17806
2407.05	1.03358	2406.65	0.53938	2407.05	0.17837
2405.12	1.03621	2404.72	0.53962	2405.12	0.1782
2403.2	1.03829	2402.8	0.53897	2403.2	0.17753
2401.27	1.03968	2400.87	0.53773	2401.27	0.17686
2399.34	1.04078	2398.94	0.53694	2399.34	0.17683
2397.41	1.04172	2397.01	0.53706	2397.41	0.17757
2395.48	1.04244	2395.08	0.53748	2395.48	0.17852
2393.55	1.04291	2393.15	0.53746	2393.55	0.17892
2391.62	1.04295	2391.22	0.53683	2391.62	0.17833
2389.69	1.04248	2389.29	0.53591	2389.69	0.1771
2387.77	1.04188	2387.37	0.53516	2387.77	0.17592
2385.84	1.04143	2385.44	0.53459	2385.84	0.17506
2383.91	1.04064	2383.51	0.5337	2383.91	0.17435
2381.98	1.03904	2381.58	0.53262	2381.98	0.17369
2380.05	1.03739	2379.65	0.53255	2380.05	0.17301
2378.12	1.03669	2377.72	0.53423	2378.12	0.1723
2376.19	1.03615	2375.79	0.53652	2376.19	0.17172
2374.26	1.03411	2373.86	0.53722	2374.26	0.17099
2372.34	1.03138	2371.94	0.53551	2372.34	0.16942
2370.41	1.0309	2370.01	0.53294	2370.41	0.16757
2368.48	1.03277	2368.08	0.53165	2368.48	0.16695
2366.55	1.03243	2366.15	0.53154	2366.55	0.16713
2364.62	1.02689	2364.22	0.53085	2364.62	0.16626
2362.69	1.01985	2362.29	0.52948	2362.69	0.16435
2360.76	1.01653	2360.36	0.52932	2360.76	0.16325
2358.83	1.01661	2358.43	0.53107	2358.83	0.16357
2356.91	1.01728	2356.51	0.53302	2356.91	0.16444
2354.98	1.01895	2354.58	0.53383	2354.98	0.16559
2353.05	1.02246	2352.65	0.53362	2353.05	0.1667
2351.12	1.02579	2350.72	0.53261	2351.12	0.16677
2349.19	1.02715	2348.79	0.53075	2349.19	0.16565
2347.26	1.02754	2346.86	0.52888	2347.26	0.16477
2345.33	1.02794	2344.93	0.52845	2345.33	0.1646
2343.4	1.02778	2343	0.52951	2343.4	0.16404
2341.48	1.02676	2341.08	0.53081	2341.48	0.16296
2339.55	1.0251	2339.15	0.53095	2339.55	0.16208
2337.62	1.02294	2337.22	0.52969	2337.62	0.16136
2335.69	1.02051	2335.29	0.52814	2335.69	0.16062
2333.76	1.01823	2333.36	0.5276	2333.76	0.16072
2331.83	1.01567	2331.43	0.52793	2331.83	0.16148
2329.9	1.01221	2329.5	0.5276	2329.9	0.16067
2327.97	1.00864	2327.57	0.52572	2327.97	0.15681
2326.05	1.00698	2325.65	0.5238	2326.05	0.15215
2324.12	1.00853	2323.72	0.52408	2324.12	0.15083
2322.19	1.01231	2321.79	0.52648	2322.19	0.1539
2320.26	1.01604	2319.86	0.52879	2320.26	0.1584
2318.33	1.01821	2317.93	0.52945	2318.33	0.16114
2316.4	1.01915	2316	0.5288	2316.4	0.16166
2314.47	1.02007	2314.07	0.52814	2314.47	0.16133
2312.54	1.02181	2312.14	0.52837	2312.54	0.16116
2310.62	1.02405	2310.22	0.5289	2310.62	0.16109
2308.69	1.0259	2308.29	0.52887	2308.69	0.1606
2306.76	1.02712	2306.36	0.52878	2306.76	0.15986
2304.83	1.02829	2304.43	0.52917	2304.83	0.15998
2302.9	1.02989	2302.5	0.52979	2302.9	0.16181
2300.97	1.03179	2300.57	0.53032	2300.97	0.1642
2299.04	1.03305	2298.64	0.53043	2299.04	0.16493
2297.12	1.03274	2296.72	0.52969	2297.12	0.16359
2295.19	1.03136	2294.79	0.52851	2295.19	0.16202
2293.26	1.03063	2292.86	0.52782	2293.26	0.16151
2291.33	1.03136	2290.93	0.52771	2291.33	0.16137
2289.4	1.03305	2289	0.52797	2289.4	0.16075
2287.47	1.03527	2287.07	0.52867	2287.47	0.16017
2285.54	1.0379	2285.14	0.52943	2285.54	0.16078
2283.61	1.04065	2283.21	0.52975	2283.61	0.16285
2281.69	1.04344	2281.29	0.53007	2281.69	0.16518
2279.76	1.04635	2279.36	0.53085	2279.76	0.16605
2277.83	1.04898	2277.43	0.53139	2277.83	0.16506
2275.9	1.05102	2275.5	0.53121	2275.9	0.16364
2273.97	1.05263	2273.57	0.53092	2273.97	0.16319
2272.04	1.054	2271.64	0.53098	2272.04	0.16331
2270.11	1.05486	2269.71	0.53125	2270.11	0.16273
2268.18	1.05464	2267.78	0.53145	2268.18	0.16148
2266.26	1.05376	2265.86	0.5314	2266.26	0.1615
2264.33	1.05393	2263.93	0.53161	2264.33	0.16413
2262.4	1.05576	2262	0.53283	2262.4	0.16723
2260.47	1.05766	2260.07	0.53436	2260.47	0.16756
2258.54	1.05892	2258.14	0.53506	2258.54	0.16577
2256.61	1.06061	2256.21	0.53555	2256.61	0.16562
2254.68	1.06246	2254.28	0.53655	2254.68	0.16816
2252.75	1.06309	2252.35	0.53718	2252.75	0.1703
2250.83	1.06306	2250.43	0.53684	2250.83	0.16954
2248.9	1.06391	2248.5	0.53674	2248.9	0.16732
2246.97	1.06543	2246.57	0.53761	2246.97	0.16639
2245.04	1.06707	2244.64	0.5382	2245.04	0.16713
2243.11	1.06915	2242.71	0.53768	2243.11	0.16834
2241.18	1.07071	2240.78	0.53731	2241.18	0.16941
2239.25	1.06966	2238.85	0.53778	2239.25	0.16997
2237.32	1.06647	2236.92	0.53796	2237.32	0.16969
2235.4	1.06425	2235	0.53719	2235.4	0.16899
2233.47	1.06442	2233.07	0.53631	2233.47	0.16844
2231.54	1.0655	2231.14	0.536	2231.54	0.16778
2229.61	1.06564	2229.21	0.53605	2229.61	0.16667
2227.68	1.065	2227.28	0.53612	2227.68	0.1658
2225.75	1.06517	2225.35	0.53602	2225.75	0.16584
2223.82	1.06612	2223.42	0.53544	2223.82	0.16604
2221.89	1.06576	2221.49	0.5345	2221.89	0.16575
2219.97	1.06348	2219.57	0.53385	2219.97	0.16603
2218.04	1.06131	2217.64	0.53363	2218.04	0.16746
2216.11	1.06086	2215.71	0.53367	2216.11	0.16907
2214.18	1.06172	2213.78	0.53423	2214.18	0.17037
2212.25	1.06268	2211.85	0.53533	2212.25	0.17145
2210.32	1.06303	2209.92	0.53611	2210.32	0.17171
2208.39	1.06276	2207.99	0.53604	2208.39	0.17112
2206.46	1.06169	2206.06	0.53536	2206.46	0.17049
2204.54	1.05986	2204.14	0.53444	2204.54	0.17005
2202.61	1.05847	2202.21	0.53407	2202.61	0.16944
2200.68	1.0579	2200.28	0.53435	2200.68	0.16817
2198.75	1.05645	2198.35	0.53347	2198.75	0.16599
2196.82	1.05404	2196.42	0.53082	2196.82	0.16384
2194.89	1.05311	2194.49	0.52929	2194.89	0.16315
2192.96	1.05337	2192.56	0.53043	2192.96	0.16358
2191.03	1.05195	2190.63	0.53095	2191.03	0.16292
2189.11	1.04982	2188.71	0.529	2189.11	0.16042
2187.18	1.05157	2186.78	0.52814	2187.18	0.15845
2185.25	1.05793	2184.85	0.53108	2185.25	0.15918
2183.32	1.06416	2182.92	0.5355	2183.32	0.16147
2181.39	1.06626	2180.99	0.53791	2181.39	0.16324
2179.46	1.06505	2179.06	0.53753	2179.46	0.16419
2177.53	1.06414	2177.13	0.53636	2177.53	0.16512
2175.61	1.06494	2175.21	0.5366	2175.61	0.16644
2173.68	1.06479	2173.28	0.53782	2173.68	0.16744
2171.75	1.06108	2171.35	0.53773	2171.75	0.16642
2169.82	1.05546	2169.42	0.53604	2169.82	0.16294
2167.89	1.05109	2167.49	0.5347	2167.89	0.15887
2165.96	1.04809	2165.56	0.53441	2165.96	0.15592
2164.03	1.04618	2163.63	0.53382	2164.03	0.15384
2162.1	1.04943	2161.7	0.53302	2162.1	0.15351
2160.18	1.06136	2159.78	0.53521	2160.18	0.15869
2158.25	1.07625	2157.85	0.54161	2158.25	0.16997
2156.32	1.084	2155.92	0.54751	2156.32	0.18104
2154.39	1.08222	2153.99	0.5477	2154.39	0.18454
2152.46	1.07686	2152.06	0.54368	2152.46	0.18026
2150.53	1.07335	2150.13	0.54066	2150.53	0.17457
2148.6	1.07308	2148.2	0.54033	2148.6	0.17288
2146.67	1.07446	2146.27	0.54013	2146.67	0.17427
2144.75	1.07485	2144.35	0.5377	2144.75	0.17438
2142.82	1.07383	2142.42	0.5341	2142.82	0.17256
2140.89	1.07379	2140.49	0.53233	2140.89	0.17202
2138.96	1.07613	2138.56	0.53323	2138.96	0.17414
2137.03	1.07943	2136.63	0.53482	2137.03	0.17722
2135.1	1.08153	2134.7	0.53596	2135.1	0.17915
2133.17	1.08141	2132.77	0.53743	2133.17	0.17913
2131.24	1.07893	2130.84	0.53931	2131.24	0.17767
2129.32	1.07472	2128.92	0.54032	2129.32	0.17538
2127.39	1.07053	2126.99	0.53993	2127.39	0.17242
2125.46	1.06798	2125.06	0.53875	2125.46	0.16944
2123.53	1.06712	2123.13	0.53764	2123.53	0.16798
2121.6	1.06712	2121.2	0.53716	2121.6	0.16809
2119.67	1.06706	2119.27	0.53686	2119.67	0.16718
2117.74	1.06599	2117.34	0.53543	2117.74	0.16368
2115.81	1.06399	2115.41	0.53278	2115.81	0.15957
2113.89	1.06276	2113.49	0.53081	2113.89	0.15785
2111.96	1.06355	2111.56	0.53091	2111.96	0.15907
2110.03	1.06503	2109.63	0.5318	2110.03	0.16124
2108.1	1.06511	2107.7	0.53154	2108.1	0.16256
2106.17	1.06408	2105.77	0.53036	2106.17	0.16319
2104.24	1.06391	2103.84	0.53003	2104.24	0.16415
2102.31	1.0646	2101.91	0.53059	2102.31	0.16498
2100.38	1.06483	2099.98	0.5305	2100.38	0.16447
2098.46	1.0655	2098.06	0.52993	2098.46	0.16359
2096.53	1.06776	2096.13	0.53022	2096.53	0.16424
2094.6	1.06932	2094.2	0.53125	2094.6	0.16594
2092.67	1.06737	2092.27	0.53206	2092.67	0.16666
2090.74	1.06302	2090.34	0.53246	2090.74	0.16571
2088.81	1.0595	2088.41	0.5329	2088.81	0.16419
2086.88	1.05778	2086.48	0.53331	2086.88	0.16307
2084.95	1.05652	2084.55	0.5328	2084.95	0.16197
2083.03	1.05485	2082.63	0.53049	2083.03	0.16026
2081.1	1.05336	2080.7	0.52736	2081.1	0.15852
2079.17	1.0527	2078.77	0.52582	2079.17	0.15769
2077.24	1.05305	2076.84	0.52659	2077.24	0.15737
2075.31	1.05451	2074.91	0.52795	2075.31	0.15712
2073.38	1.05656	2072.98	0.52847	2073.38	0.1575
2071.45	1.05863	2071.05	0.52877	2071.45	0.15875
2069.53	1.06138	2069.13	0.52959	2069.53	0.15996
2067.6	1.06521	2067.2	0.53003	2067.6	0.16037
2065.67	1.06852	2065.27	0.52904	2065.67	0.16009
2063.74	1.06989	2063.34	0.52726	2063.74	0.15926
2061.81	1.0701	2061.41	0.52645	2061.81	0.1582
2059.88	1.07042	2059.48	0.5275	2059.88	0.15736
2057.95	1.07128	2057.55	0.52958	2057.95	0.15696
2056.02	1.07206	2055.62	0.53094	2056.02	0.15664
2054.1	1.07128	2053.7	0.53066	2054.1	0.15504
2052.17	1.06942	2051.77	0.53031	2052.17	0.15184
2050.24	1.07002	2049.84	0.5323	2050.24	0.14978
2048.31	1.07443	2047.91	0.53556	2048.31	0.1511
2046.38	1.07891	2045.98	0.53621	2046.38	0.15374
2044.45	1.08034	2044.05	0.53326	2044.45	0.15532
2042.52	1.08052	2042.12	0.52989	2042.52	0.15725
2040.59	1.08211	2040.19	0.52787	2040.59	0.16057
2038.67	1.08445	2038.27	0.52605	2038.67	0.16306
2036.74	1.08604	2036.34	0.52513	2036.74	0.16318
2034.81	1.0879	2034.41	0.52749	2034.81	0.16263
2032.88	1.09166	2032.48	0.5321	2032.88	0.16315
2030.95	1.0962	2030.55	0.5353	2030.95	0.16352
2029.02	1.09929	2028.62	0.53596	2029.02	0.16246
2027.09	1.10012	2026.69	0.53511	2027.09	0.1617
2025.16	1.09796	2024.76	0.53273	2025.16	0.16254
2023.24	1.0927	2022.84	0.52935	2023.24	0.16279
2021.31	1.08695	2020.91	0.5278	2021.31	0.16117
2019.38	1.08394	2018.98	0.52939	2019.38	0.15968
2017.45	1.08395	2017.05	0.53176	2017.45	0.15921
2015.52	1.08526	2015.12	0.53287	2015.52	0.15874
2013.59	1.08631	2013.19	0.53309	2013.59	0.15879
2011.66	1.08588	2011.26	0.5326	2011.66	0.16017
2009.73	1.08409	2009.33	0.531	2009.73	0.16137
2007.81	1.08244	2007.41	0.52944	2007.81	0.16113
2005.88	1.08145	2005.48	0.52915	2005.88	0.16019
2003.95	1.0808	2003.55	0.52951	2003.95	0.15953
2002.02	1.08109	2001.62	0.52951	2002.02	0.15949
2000.09	1.08253	1999.69	0.52934	2000.09	0.15958
1998.16	1.08285	1997.76	0.52932	1998.16	0.15851
1996.23	1.07951	1995.83	0.52908	1996.23	0.15616
1994.3	1.0733	1993.9	0.52885	1994.3	0.15445
1992.38	1.06811	1991.98	0.52917	1992.38	0.15445
1990.45	1.06674	1990.05	0.52933	1990.45	0.15542
1988.52	1.06829	1988.12	0.52838	1988.52	0.15663
1986.59	1.06932	1986.19	0.52668	1986.59	0.15708
1984.66	1.06671	1984.26	0.52456	1984.66	0.15482
1982.73	1.06092	1982.33	0.52182	1982.73	0.15009
1980.8	1.0574	1980.4	0.52041	1980.8	0.14814
1978.87	1.06116	1978.47	0.52338	1978.87	0.15392
1976.95	1.06908	1976.55	0.52928	1976.95	0.16372
1975.02	1.07308	1974.62	0.53248	1975.02	0.16875
1973.09	1.07042	1972.69	0.53051	1973.09	0.16638
1971.16	1.06534	1970.76	0.52681	1971.16	0.16199
1969.23	1.06251	1968.83	0.52552	1969.23	0.16079
1967.3	1.0633	1966.9	0.52767	1967.3	0.16264
1965.37	1.066	1964.97	0.53153	1965.37	0.16405
1963.45	1.0681	1963.05	0.53409	1963.45	0.1631
1961.52	1.06903	1961.12	0.53387	1961.52	0.1617
1959.59	1.06964	1959.19	0.5328	1959.59	0.16213
1957.66	1.06937	1957.26	0.53313	1957.66	0.16362
1955.73	1.06696	1955.33	0.5339	1955.73	0.16407
1953.8	1.06296	1953.4	0.53311	1953.8	0.16313
1951.87	1.05934	1951.47	0.53117	1951.87	0.16208
1949.94	1.05731	1949.54	0.53003	1949.94	0.16217
1948.02	1.05621	1947.62	0.53007	1948.02	0.16322
1946.09	1.05444	1945.69	0.5299	1946.09	0.16354
1944.16	1.05149	1943.76	0.52894	1944.16	0.16229
1942.23	1.04849	1941.83	0.52851	1942.23	0.16068
1940.3	1.04608	1939.9	0.52934	1940.3	0.15961
1938.37	1.04376	1937.97	0.53005	1938.37	0.15867
1936.44	1.04185	1936.04	0.52928	1936.44	0.15803
1934.51	1.04172	1934.11	0.52763	1934.51	0.15839
1932.59	1.04376	1932.19	0.52648	1932.59	0.1593
1930.66	1.04682	1930.26	0.52655	1930.66	0.16009
1928.73	1.04941	1928.33	0.52726	1928.73	0.16044
1926.8	1.05088	1926.4	0.52764	1926.8	0.15997
1924.87	1.05162	1924.47	0.52763	1924.87	0.15908
1922.94	1.05241	1922.54	0.52744	1922.94	0.15869
1921.01	1.05372	1920.61	0.5269	1921.01	0.15899
1919.08	1.0557	1918.68	0.52661	1919.08	0.15987
1917.16	1.05809	1916.76	0.5273	1917.16	0.16105
1915.23	1.06034	1914.83	0.52827	1915.23	0.16132
1913.3	1.06219	1912.9	0.52836	1913.3	0.1596
1911.37	1.06368	1910.97	0.52765	1911.37	0.15699
1909.44	1.0649	1909.04	0.52707	1909.44	0.15589
1907.51	1.06615	1907.11	0.5271	1907.51	0.15713
1905.58	1.06759	1905.18	0.52729	1905.58	0.15918
1903.65	1.06887	1903.25	0.52684	1903.65	0.16047
1901.73	1.06985	1901.33	0.52585	1901.73	0.16106
1899.8	1.07096	1899.4	0.5252	1899.8	0.16098
1897.87	1.07216	1897.47	0.52525	1897.87	0.15962
1895.94	1.07306	1895.54	0.52575	1895.94	0.15772
1894.01	1.07359	1893.61	0.52622	1894.01	0.15692
1892.08	1.07375	1891.68	0.52622	1892.08	0.15724
1890.15	1.07343	1889.75	0.52597	1890.15	0.15738
1888.22	1.07305	1887.82	0.52618	1888.22	0.15686
1886.3	1.07288	1885.9	0.52699	1886.3	0.15607
1884.37	1.07256	1883.97	0.52736	1884.37	0.15532
1882.44	1.0721	1882.04	0.52651	1882.44	0.15492
1880.51	1.07221	1880.11	0.52523	1880.51	0.1552
1878.58	1.07312	1878.18	0.52503	1878.58	0.15597
1876.65	1.0739	1876.25	0.52573	1876.65	0.15641
1874.72	1.07361	1874.32	0.52562	1874.72	0.15558
1872.79	1.07228	1872.39	0.52402	1872.79	0.15356
1870.87	1.07041	1870.47	0.52262	1870.87	0.15183
1868.94	1.06872	1868.54	0.52322	1868.94	0.15197
1867.01	1.0678	1866.61	0.52491	1867.01	0.15338
1865.08	1.06736	1864.68	0.52572	1865.08	0.15421
1863.15	1.06674	1862.75	0.52562	1863.15	0.15414
1861.22	1.06616	1860.82	0.52581	1861.22	0.15444
1859.29	1.06596	1858.89	0.5261	1859.29	0.15529
1857.37	1.06565	1856.97	0.52571	1857.37	0.15589
1855.44	1.06488	1855.04	0.52468	1855.44	0.1559
1853.51	1.06388	1853.11	0.52354	1853.51	0.15544
1851.58	1.06286	1851.18	0.52305	1851.58	0.15485
1849.65	1.06201	1849.25	0.52353	1849.65	0.15444
1847.72	1.06148	1847.32	0.52417	1847.72	0.15399
1845.79	1.06092	1845.39	0.52439	1845.79	0.15356
1843.86	1.06005	1843.46	0.52447	1843.86	0.15376
1841.94	1.05906	1841.54	0.52418	1841.94	0.15435
1840.01	1.0583	1839.61	0.52308	1840.01	0.15441
1838.08	1.05796	1837.68	0.52212	1838.08	0.15394
1836.15	1.05824	1835.75	0.52214	1836.15	0.15356
1834.22	1.05879	1833.82	0.52221	1834.22	0.1531
1832.29	1.05847	1831.89	0.52169	1832.29	0.15229
1830.36	1.05702	1829.96	0.52135	1830.36	0.15153
1828.43	1.0555	1828.03	0.52151	1828.43	0.15118
1826.51	1.0546	1826.11	0.52186	1826.51	0.1513
1824.58	1.05416	1824.18	0.52225	1824.58	0.15183
1822.65	1.05415	1822.25	0.52252	1822.65	0.15263
1820.72	1.0546	1820.32	0.52248	1820.72	0.15341
1818.79	1.05472	1818.39	0.52241	1818.79	0.15405
1816.86	1.05359	1816.46	0.52224	1816.86	0.15415
1814.93	1.05112	1814.53	0.52133	1814.93	0.15315
1813	1.04816	1812.6	0.52	1813	0.15156
1811.08	1.04599	1810.68	0.51943	1811.08	0.1507
1809.15	1.04523	1808.75	0.51997	1809.15	0.15091
1807.22	1.04526	1806.82	0.52073	1807.22	0.15119
1805.29	1.04506	1804.89	0.52081	1805.29	0.15062
1803.36	1.04453	1802.96	0.5202	1803.36	0.14951
1801.43	1.04431	1801.03	0.51939	1801.43	0.14872
1799.5	1.04463	1799.1	0.51877	1799.5	0.14855
1797.57	1.04508	1797.17	0.51807	1797.57	0.1485
1795.65	1.04487	1795.25	0.51671	1795.65	0.14799
1793.72	1.04382	1793.32	0.51542	1793.72	0.14713
1791.79	1.04329	1791.39	0.5157	1791.79	0.14694
1789.86	1.0443	1789.46	0.51723	1789.86	0.14774
1787.93	1.0459	1787.53	0.51815	1787.93	0.14855
1786	1.04642	1785.6	0.51772	1786	0.14844
1784.07	1.04581	1783.67	0.51686	1784.07	0.14764
1782.14	1.04462	1781.74	0.51627	1782.14	0.14671
1780.22	1.04312	1779.82	0.51589	1780.22	0.14616
1778.29	1.04161	1777.89	0.51531	1778.29	0.14613
1776.36	1.04014	1775.96	0.51429	1776.36	0.14601
1774.43	1.03806	1774.03	0.51364	1774.43	0.14534
1772.5	1.03537	1772.1	0.51418	1772.5	0.14471
1770.57	1.03298	1770.17	0.51525	1770.57	0.14462
1768.64	1.03157	1768.24	0.51574	1768.64	0.14494
1766.71	1.03088	1766.31	0.51533	1766.71	0.14511
1764.79	1.02991	1764.39	0.51448	1764.79	0.1448
1762.86	1.02785	1762.46	0.51377	1762.86	0.14408
1760.93	1.02512	1760.53	0.51356	1760.93	0.14345
1759	1.02259	1758.6	0.51372	1759	0.14316
1757.07	1.02029	1756.67	0.51387	1757.07	0.14304
1755.14	1.01784	1754.74	0.51361	1755.14	0.14272
1753.21	1.01478	1752.81	0.51249	1753.21	0.14168
1751.29	1.01045	1750.89	0.51091	1751.29	0.14002
1749.36	1.00559	1748.96	0.51004	1749.36	0.13889
1747.43	1.00176	1747.03	0.51021	1747.43	0.13892
1745.5	0.99903	1745.1	0.51071	1745.5	0.13935
1743.57	0.99591	1743.17	0.51082	1743.57	0.13928
1741.64	0.99157	1741.24	0.51043	1741.64	0.13899
1739.71	0.98684	1739.31	0.5095	1739.71	0.13873
1737.78	0.9827	1737.38	0.50786	1737.78	0.13786
1735.86	0.978	1735.46	0.5066	1735.86	0.13642
1733.93	0.972	1733.53	0.50712	1733.93	0.136
1732	0.9665	1731.6	0.50859	1732	0.13735
1730.07	0.96287	1729.67	0.50915	1730.07	0.13957
1728.14	0.95969	1727.74	0.50835	1728.14	0.14115
1726.21	0.95543	1725.81	0.50713	1726.21	0.14149
1724.28	0.95059	1723.88	0.50581	1724.28	0.14073
1722.35	0.94595	1721.95	0.5042	1722.35	0.13939
1720.43	0.94128	1720.03	0.50219	1720.43	0.13762
1718.5	0.9357	1718.1	0.50126	1718.5	0.13623
1716.57	0.93044	1716.17	0.50223	1716.57	0.13638
1714.64	0.92758	1714.24	0.50357	1714.64	0.13768
1712.71	0.92717	1712.31	0.50359	1712.71	0.13864
1710.78	0.92702	1710.38	0.50261	1710.78	0.13846
1708.85	0.92563	1708.45	0.50143	1708.85	0.13727
1706.92	0.9226	1706.52	0.50053	1706.92	0.13579
1705	0.91891	1704.6	0.49979	1705	0.13477
1703.07	0.91553	1702.67	0.49853	1703.07	0.134
1701.14	0.91191	1700.74	0.49736	1701.14	0.13309
1699.21	0.90787	1698.81	0.49766	1699.21	0.13259
1697.28	0.90456	1696.88	0.49929	1697.28	0.13346
1695.35	0.90287	1694.95	0.50024	1695.35	0.13522
1693.42	0.90189	1693.02	0.49951	1693.42	0.13626
1691.49	0.90049	1691.09	0.49768	1691.49	0.13571
1689.57	0.89844	1689.17	0.49562	1689.57	0.13414
1687.64	0.8963	1687.24	0.49356	1687.64	0.13216
1685.71	0.89406	1685.31	0.49273	1685.71	0.13084
1683.78	0.8924	1683.38	0.49403	1683.78	0.1314
1681.85	0.89247	1681.45	0.49595	1681.85	0.13305
1679.92	0.89434	1679.52	0.49629	1679.92	0.13378
1677.99	0.89629	1677.59	0.49545	1677.99	0.1332
1676.06	0.89771	1675.66	0.49508	1676.06	0.13254
1674.14	0.89905	1673.74	0.49507	1674.14	0.13206
1672.21	0.90052	1671.81	0.49492	1672.21	0.13146
1670.28	0.90264	1669.88	0.49516	1670.28	0.13114
1668.35	0.90588	1667.95	0.49605	1668.35	0.13148
1666.42	0.90957	1666.02	0.49658	1666.42	0.13175
1664.49	0.9126	1664.09	0.4965	1664.49	0.13129
1662.56	0.91529	1662.16	0.49699	1662.56	0.13108
1660.63	0.91813	1660.23	0.49783	1660.63	0.1315
1658.71	0.92056	1658.31	0.49742	1658.71	0.13116
1656.78	0.92169	1656.38	0.49514	1656.78	0.12879
1654.85	0.92116	1654.45	0.49412	1654.85	0.12672
1652.92	0.92046	1652.52	0.49618	1652.92	0.12753
1650.99	0.9209	1650.59	0.49856	1650.99	0.1294
1649.06	0.92192	1648.66	0.49869	1649.06	0.12987
1647.13	0.92186	1646.73	0.49865	1647.13	0.13055
1645.2	0.92113	1644.8	0.49981	1645.2	0.13281
1643.28	0.92033	1642.88	0.5004	1643.28	0.13444
1641.35	0.91894	1640.95	0.49939	1641.35	0.13377
1639.42	0.91587	1639.02	0.4974	1639.42	0.13183
1637.49	0.90954	1637.09	0.49568	1637.49	0.13073
1635.56	0.90086	1635.16	0.49523	1635.56	0.13166
1633.63	0.89304	1633.23	0.49506	1633.63	0.13319
1631.7	0.88768	1631.3	0.49377	1631.7	0.1333
1629.78	0.88281	1629.38	0.49189	1629.78	0.1322
1627.85	0.87737	1627.45	0.49032	1627.85	0.13105
1625.92	0.87185	1625.52	0.48847	1625.92	0.12995
1623.99	0.86611	1623.59	0.4861	1623.99	0.12946
1622.06	0.86065	1621.66	0.48358	1622.06	0.12991
1620.13	0.85657	1619.73	0.48104	1620.13	0.13056
1618.2	0.85451	1617.8	0.47919	1618.2	0.13119
1616.27	0.85501	1615.87	0.47894	1616.27	0.1323
1614.35	0.85849	1613.95	0.47965	1614.35	0.13338
1612.42	0.86442	1612.02	0.48026	1612.42	0.13332
1610.49	0.87181	1610.09	0.48127	1610.49	0.13252
1608.56	0.88044	1608.16	0.48348	1608.56	0.13215
1606.63	0.88971	1606.23	0.48643	1606.63	0.13238
1604.7	0.89838	1604.3	0.48943	1604.7	0.13278
1602.77	0.90519	1602.37	0.49209	1602.77	0.13309
1600.84	0.90926	1600.44	0.49402	1600.84	0.13336
1598.92	0.91028	1598.52	0.495	1598.92	0.13347
1596.99	0.90835	1596.59	0.4953	1596.99	0.13339
1595.06	0.90389	1594.66	0.49525	1595.06	0.13345
1593.13	0.89734	1592.73	0.49472	1593.13	0.13393
1591.2	0.88878	1590.8	0.49324	1591.2	0.13457
1589.27	0.87832	1588.87	0.4905	1589.27	0.13499
1587.34	0.86658	1586.94	0.48661	1587.34	0.13527
1585.41	0.85462	1585.01	0.48194	1585.41	0.13587
1583.49	0.84373	1583.09	0.47713	1583.49	0.13689
1581.56	0.83521	1581.16	0.47262	1581.56	0.13763
1579.63	0.82939	1579.23	0.4685	1579.63	0.13729
1577.7	0.82601	1577.3	0.46557	1577.7	0.1367
1575.77	0.82542	1575.37	0.46448	1575.77	0.1369
1573.84	0.82729	1573.44	0.46432	1573.84	0.13705
1571.91	0.83012	1571.51	0.4643	1571.91	0.136
1569.98	0.83236	1569.58	0.46511	1569.98	0.13463
1568.06	0.83369	1567.66	0.46645	1568.06	0.13408
1566.13	0.83375	1565.73	0.46665	1566.13	0.13382
1564.2	0.83256	1563.8	0.46501	1564.2	0.13285
1562.27	0.83045	1561.87	0.46199	1562.27	0.13084
1560.34	0.82607	1559.94	0.45883	1560.34	0.12897
1558.41	0.82087	1558.01	0.45723	1558.41	0.12875
1556.48	0.81849	1556.08	0.45726	1556.48	0.12998
1554.55	0.82103	1554.15	0.45782	1554.55	0.13121
1552.63	0.82646	1552.23	0.45858	1552.63	0.13176
1550.7	0.83384	1550.3	0.46019	1550.7	0.13219
1548.77	0.8427	1548.37	0.46221	1548.77	0.13254
1546.84	0.85189	1546.44	0.46407	1546.84	0.13249
1544.91	0.86089	1544.51	0.46566	1544.91	0.13173
1542.98	0.87095	1542.58	0.4679	1542.98	0.13105
1541.05	0.88411	1540.65	0.47259	1541.05	0.13235
1539.12	0.89765	1538.72	0.47791	1539.12	0.13486
1537.2	0.90744	1536.8	0.48078	1537.2	0.13597
1535.27	0.91292	1534.87	0.48088	1535.27	0.13458
1533.34	0.9181	1532.94	0.48142	1533.34	0.13288
1531.41	0.92373	1531.01	0.48275	1531.41	0.13201
1529.48	0.9285	1529.08	0.48382	1529.48	0.13134
1527.55	0.93186	1527.15	0.4846	1527.55	0.13015
1525.62	0.9344	1525.22	0.48523	1525.62	0.12857
1523.7	0.93665	1523.3	0.486	1523.7	0.12743
1521.77	0.93919	1521.37	0.48771	1521.77	0.12749
1519.84	0.94191	1519.44	0.48998	1519.84	0.12834
1517.91	0.94416	1517.51	0.49161	1517.91	0.12918
1515.98	0.94556	1515.58	0.4924	1515.98	0.1298
1514.05	0.94595	1513.65	0.49283	1514.05	0.1302
1512.12	0.94494	1511.72	0.49245	1512.12	0.12956
1510.19	0.94106	1509.79	0.49086	1510.19	0.12752
1508.27	0.92822	1507.87	0.48879	1508.27	0.12644
1506.34	0.90725	1505.94	0.48625	1506.34	0.12803
1504.41	0.88528	1504.01	0.48183	1504.41	0.13054
1502.48	0.866	1502.08	0.47364	1502.48	0.13106
1500.55	0.84305	1500.15	0.46169	1500.55	0.12976
1498.62	0.81587	1498.22	0.4492	1498.62	0.12894
1496.69	0.79445	1496.29	0.44125	1496.69	0.1296
1494.76	0.78617	1494.36	0.43967	1494.76	0.1308
1492.84	0.78994	1492.44	0.4423	1492.84	0.1308
1490.91	0.80099	1490.51	0.44751	1490.91	0.12969
1488.98	0.81527	1488.58	0.45438	1488.98	0.12912
1487.05	0.82819	1486.65	0.46011	1487.05	0.12957
1485.12	0.83691	1484.72	0.46259	1485.12	0.13019
1483.19	0.84338	1482.79	0.46303	1483.19	0.13037
1481.26	0.85037	1480.86	0.46316	1481.26	0.13031
1479.33	0.85887	1478.93	0.46347	1479.33	0.12998
1477.41	0.8686	1477.01	0.46396	1477.41	0.12883
1475.48	0.87972	1475.08	0.46514	1475.48	0.12702
1473.55	0.89319	1473.15	0.46814	1473.55	0.12646
1471.62	0.90715	1471.22	0.47215	1471.62	0.12793
1469.69	0.918	1469.29	0.4749	1469.69	0.12968
1467.76	0.92411	1467.36	0.47561	1467.76	0.12984
1465.83	0.9274	1465.43	0.47613	1465.83	0.12923
1463.9	0.92934	1463.5	0.47704	1463.9	0.1289
1461.98	0.93011	1461.58	0.4771	1461.98	0.12823
1460.05	0.92902	1459.65	0.47594	1460.05	0.12635
1458.12	0.92696	1457.72	0.4757	1458.12	0.12487
1456.19	0.92728	1455.79	0.47712	1456.19	0.1254
1454.26	0.93176	1453.86	0.47877	1454.26	0.12708
1452.33	0.93888	1451.93	0.47933	1452.33	0.12777
1450.4	0.94636	1450	0.47973	1450.4	0.12741
1448.47	0.95344	1448.07	0.48096	1448.47	0.12727
1446.55	0.9588	1446.15	0.48276	1446.55	0.12765
1444.62	0.96122	1444.22	0.48437	1444.62	0.12804
1442.69	0.96056	1442.29	0.48533	1442.69	0.12799
1440.76	0.95757	1440.36	0.48563	1440.76	0.12755
1438.83	0.95179	1438.43	0.48552	1438.83	0.12708
1436.9	0.94276	1436.5	0.48534	1436.9	0.12715
1434.97	0.93268	1434.57	0.48501	1434.97	0.1277
1433.04	0.92371	1432.64	0.48424	1433.04	0.12803
1431.12	0.91561	1430.72	0.48316	1431.12	0.1279
1429.19	0.90802	1428.79	0.48205	1429.19	0.1278
1427.26	0.90164	1426.86	0.48047	1427.26	0.12772
1425.33	0.89544	1424.93	0.47783	1425.33	0.12738
1423.4	0.88756	1423	0.47386	1423.4	0.12682
1421.47	0.87604	1421.07	0.46827	1421.47	0.12627
1419.54	0.85903	1419.14	0.46122	1419.54	0.12634
1417.62	0.83929	1417.22	0.45417	1417.62	0.12712
1415.69	0.82183	1415.29	0.44849	1415.69	0.12785
1413.76	0.80863	1413.36	0.44453	1413.76	0.12792
1411.83	0.7985	1411.43	0.44213	1411.83	0.12773
1409.9	0.79272	1409.5	0.4415	1409.9	0.12757
1407.97	0.79362	1407.57	0.44302	1407.97	0.12729
1406.04	0.80231	1405.64	0.44702	1406.04	0.12706
1404.11	0.8169	1403.71	0.45253	1404.11	0.12699
1402.19	0.8336	1401.79	0.45776	1402.19	0.12668
1400.26	0.84972	1399.86	0.46212	1400.26	0.1259
1398.33	0.86397	1397.93	0.46623	1398.33	0.12516
1396.4	0.87488	1396	0.47022	1396.4	0.12507
1394.47	0.88148	1394.07	0.47336	1394.47	0.12567
1392.54	0.88446	1392.14	0.47511	1392.54	0.12639
1390.61	0.88508	1390.21	0.47564	1390.61	0.12665
1388.68	0.88556	1388.28	0.47603	1388.68	0.12655
1386.76	0.88828	1386.36	0.47714	1386.76	0.12671
1384.83	0.8935	1384.43	0.47871	1384.83	0.12712
1382.9	0.89913	1382.5	0.48021	1382.9	0.12724
1380.97	0.90287	1380.57	0.48135	1380.97	0.12698
1379.04	0.90369	1378.64	0.48194	1379.04	0.12663
1377.11	0.90048	1376.71	0.48194	1377.11	0.12631
1375.18	0.89145	1374.78	0.4814	1375.18	0.12613
1373.25	0.87658	1372.85	0.47967	1373.25	0.12626
1371.33	0.85819	1370.93	0.47593	1371.33	0.12658
1369.4	0.83952	1369	0.4703	1369.4	0.12678
1367.47	0.8239	1367.07	0.46405	1367.47	0.12665
1365.54	0.81436	1365.14	0.45861	1365.54	0.12613
1363.61	0.81233	1363.21	0.45534	1363.61	0.12559
1361.68	0.81688	1361.28	0.45488	1361.68	0.12563
1359.75	0.82602	1359.35	0.45665	1359.75	0.12612
1357.82	0.83751	1357.42	0.45946	1357.82	0.12644
1355.9	0.84993	1355.5	0.46266	1355.9	0.12648
1353.97	0.8626	1353.57	0.46594	1353.97	0.12662
1352.04	0.87485	1351.64	0.46889	1352.04	0.1269
1350.11	0.88603	1349.71	0.47127	1350.11	0.12719
1348.18	0.8954	1347.78	0.47305	1348.18	0.12741
1346.25	0.90217	1345.85	0.47417	1346.25	0.12745
1344.32	0.90575	1343.92	0.47458	1344.32	0.12703
1342.39	0.90596	1341.99	0.47437	1342.39	0.12617
1340.47	0.90297	1340.07	0.47363	1340.47	0.12539
1338.54	0.89754	1338.14	0.47217	1338.54	0.12527
1336.61	0.89077	1336.21	0.4698	1336.61	0.12575
1334.68	0.88361	1334.28	0.46671	1334.68	0.12625
1332.75	0.87696	1332.35	0.46352	1332.75	0.12629
1330.82	0.87202	1330.42	0.46091	1330.82	0.12595
1328.89	0.86992	1328.49	0.45948	1328.89	0.12566
1326.96	0.87092	1326.56	0.45966	1326.96	0.12563
1325.04	0.87405	1324.64	0.4613	1325.04	0.12566
1323.11	0.87748	1322.71	0.46374	1323.11	0.12545
1321.18	0.87961	1320.78	0.46631	1321.18	0.12501
1319.25	0.87971	1318.85	0.46845	1319.25	0.12458
1317.32	0.87774	1316.92	0.46959	1317.32	0.12437
1315.39	0.87383	1314.99	0.46948	1315.39	0.1244
1313.46	0.86856	1313.06	0.46848	1313.46	0.12465
1311.54	0.86312	1311.14	0.46702	1311.54	0.12499
1309.61	0.85868	1309.21	0.46519	1309.61	0.12524
1307.68	0.85591	1307.28	0.46324	1307.68	0.1253
1305.75	0.85521	1305.35	0.46182	1305.75	0.12517
1303.82	0.85679	1303.42	0.46133	1303.82	0.12487
1301.89	0.86036	1301.49	0.46166	1301.89	0.12454
1299.96	0.86497	1299.56	0.4627	1299.96	0.1243
1298.03	0.86957	1297.63	0.46438	1298.03	0.12418
1296.11	0.87325	1295.71	0.46627	1296.11	0.12421
1294.18	0.87514	1293.78	0.4676	1294.18	0.12426
1292.25	0.87467	1291.85	0.46796	1292.25	0.12405
1290.32	0.87196	1289.92	0.46749	1290.32	0.12363
1288.39	0.86765	1287.99	0.46645	1288.39	0.12339
1286.46	0.86228	1286.06	0.46483	1286.46	0.12339
1284.53	0.8562	1284.13	0.46247	1284.53	0.12332
1282.6	0.84979	1282.2	0.45942	1282.6	0.12314
1280.68	0.84359	1280.28	0.45599	1280.68	0.12305
1278.75	0.83816	1278.35	0.45257	1278.75	0.12296
1276.82	0.83396	1276.42	0.44953	1276.82	0.1226
1274.89	0.83139	1274.49	0.44721	1274.89	0.12195
1272.96	0.83064	1272.56	0.44583	1272.96	0.12111
1271.03	0.83154	1270.63	0.4454	1271.03	0.1202
1269.1	0.834	1268.7	0.44581	1269.1	0.11944
1267.17	0.83816	1266.77	0.44691	1267.17	0.11894
1265.25	0.84403	1264.85	0.44859	1265.25	0.1186
1263.32	0.85118	1262.92	0.45087	1263.32	0.11839
1261.39	0.85889	1260.99	0.45362	1261.39	0.11834
1259.46	0.86662	1259.06	0.45636	1259.46	0.11838
1257.53	0.87409	1257.13	0.45876	1257.53	0.11849
1255.6	0.8811	1255.2	0.46092	1255.6	0.11871
1253.67	0.88735	1253.27	0.46291	1253.67	0.11898
1251.74	0.8927	1251.34	0.4645	1251.74	0.11918
1249.82	0.89741	1249.42	0.46555	1249.82	0.11935
1247.89	0.90166	1247.49	0.46623	1247.89	0.11951
1245.96	0.90544	1245.56	0.4668	1245.96	0.11949
1244.03	0.90884	1243.63	0.46728	1244.03	0.11929
1242.1	0.91215	1241.7	0.46776	1242.1	0.11916
1240.17	0.91558	1239.77	0.4684	1240.17	0.11923
1238.24	0.91909	1237.84	0.4691	1238.24	0.11942
1236.31	0.92249	1235.91	0.46955	1236.31	0.11955
1234.39	0.9258	1233.99	0.46973	1234.39	0.11945
1232.46	0.92938	1232.06	0.46991	1232.46	0.11916
1230.53	0.93339	1230.13	0.47021	1230.53	0.11902
1228.6	0.93746	1228.2	0.47054	1228.6	0.11917
1226.67	0.94094	1226.27	0.47087	1226.67	0.11939
1224.74	0.94338	1224.34	0.47111	1224.74	0.11949
1222.81	0.94464	1222.41	0.47105	1222.81	0.11956
1220.88	0.94467	1220.48	0.47067	1220.88	0.11978
1218.96	0.94322	1218.56	0.46997	1218.96	0.12014
1217.03	0.93999	1216.63	0.46869	1217.03	0.12032
1215.1	0.9352	1214.7	0.46664	1215.1	0.1201
1213.17	0.92981	1212.77	0.46424	1213.17	0.11978
1211.24	0.92521	1210.84	0.46214	1211.24	0.11988
1209.31	0.92277	1208.91	0.46063	1209.31	0.12031
1207.38	0.92341	1206.98	0.45982	1207.38	0.1206
1205.45	0.92708	1205.05	0.45992	1205.45	0.12063
1203.53	0.93286	1203.13	0.46104	1203.53	0.12066
1201.6	0.93952	1201.2	0.46288	1201.6	0.12079
1199.67	0.94613	1199.27	0.46497	1199.67	0.12085
1197.74	0.95196	1197.34	0.46701	1197.74	0.12078
1195.81	0.95661	1195.41	0.46878	1195.81	0.12078
1193.88	0.96008	1193.48	0.47002	1193.88	0.12096
1191.95	0.96248	1191.55	0.47079	1191.95	0.12115
1190.03	0.96385	1189.63	0.4714	1190.03	0.12111
1188.1	0.96423	1187.7	0.47198	1188.1	0.12078
1186.17	0.96381	1185.77	0.47243	1186.17	0.12047
1184.24	0.96277	1183.84	0.47267	1184.24	0.12047
1182.31	0.96122	1181.91	0.47254	1182.31	0.12066
1180.38	0.95908	1179.98	0.47211	1180.38	0.12073
1178.45	0.9566	1178.05	0.47178	1178.45	0.12065
1176.52	0.95432	1176.12	0.47179	1176.52	0.12056
1174.6	0.9525	1174.2	0.47202	1174.6	0.12053
1172.67	0.95099	1172.27	0.47224	1172.67	0.12052
1170.74	0.94978	1170.34	0.47237	1170.74	0.12057
1168.81	0.9489	1168.41	0.47256	1168.81	0.12073
1166.88	0.94802	1166.48	0.47293	1166.88	0.12101
1164.95	0.94676	1164.55	0.47331	1164.95	0.12135
1163.02	0.94503	1162.62	0.47347	1163.02	0.1217
1161.09	0.9427	1160.69	0.47344	1161.09	0.12203
1159.17	0.93949	1158.77	0.47351	1159.17	0.12233
1157.24	0.93553	1156.84	0.47374	1157.24	0.12256
1155.31	0.93147	1154.91	0.47387	1155.31	0.12264
1153.38	0.92776	1152.98	0.47375	1153.38	0.12274
1151.45	0.92442	1151.05	0.47347	1151.45	0.12315
1149.52	0.92131	1149.12	0.47294	1149.52	0.12371
1147.59	0.91854	1147.19	0.47199	1147.59	0.1238
1145.66	0.91661	1145.26	0.471	1145.66	0.12328
1143.74	0.91621	1143.34	0.47064	1143.74	0.12277
1141.81	0.91768	1141.41	0.47104	1141.81	0.12287
1139.88	0.92077	1139.48	0.47191	1139.88	0.12352
1137.95	0.92467	1137.55	0.47296	1137.95	0.12418
1136.02	0.92838	1135.62	0.47394	1136.02	0.12432
1134.09	0.93145	1133.69	0.4749	1134.09	0.12399
1132.16	0.934	1131.76	0.47599	1132.16	0.12367
1130.23	0.93603	1129.83	0.47698	1130.23	0.12365
1128.31	0.93712	1127.91	0.47734	1128.31	0.12358
1126.38	0.93653	1125.98	0.47695	1126.38	0.12326
1124.45	0.93323	1124.05	0.4761	1124.45	0.12298
1122.52	0.92652	1122.12	0.47468	1122.52	0.1231
1120.59	0.91714	1120.19	0.47227	1120.59	0.12373
1118.66	0.90722	1118.26	0.46912	1118.66	0.1246
1116.73	0.89922	1116.33	0.46647	1116.73	0.12525
1114.8	0.89461	1114.4	0.4653	1114.8	0.12531
1112.88	0.89314	1112.48	0.46535	1112.88	0.12493
1110.95	0.89348	1110.55	0.46619	1110.95	0.12461
1109.02	0.89459	1108.62	0.46769	1109.02	0.12449
1107.09	0.89633	1106.69	0.46931	1107.09	0.12424
1105.16	0.89933	1104.76	0.47056	1105.16	0.12376
1103.23	0.90441	1102.83	0.47199	1103.23	0.12333
1101.3	0.9117	1100.9	0.47423	1101.3	0.12307
1099.37	0.9209	1098.97	0.47688	1099.37	0.12288
1097.45	0.93173	1097.05	0.47923	1097.45	0.12286
1095.52	0.94366	1095.12	0.48129	1095.52	0.1231
1093.59	0.95545	1093.19	0.48316	1093.59	0.12331
1091.66	0.96604	1091.26	0.4847	1091.66	0.12338
1089.73	0.97524	1089.33	0.48596	1089.73	0.12359
1087.8	0.98312	1087.4	0.48731	1087.8	0.12378
1085.87	0.98941	1085.47	0.48886	1085.87	0.12352
1083.95	0.99366	1083.55	0.49044	1083.95	0.12297
1082.02	0.99565	1081.62	0.49169	1082.02	0.12264
1080.09	0.9955	1079.69	0.49243	1080.09	0.1227
1078.16	0.99355	1077.76	0.49294	1078.16	0.12295
1076.23	0.98995	1075.83	0.49331	1076.23	0.12313
1074.3	0.9843	1073.9	0.49281	1074.3	0.12303
1072.37	0.97568	1071.97	0.49053	1072.37	0.12263
1070.44	0.96314	1070.04	0.48643	1070.44	0.12223
1068.52	0.94601	1068.12	0.4808	1068.52	0.12218
1066.59	0.92436	1066.19	0.47363	1066.59	0.12239
1064.66	0.89932	1064.26	0.46494	1064.66	0.12239
1062.73	0.8731	1062.33	0.45526	1062.73	0.12198
1060.8	0.84839	1060.4	0.44552	1060.8	0.12157
1058.87	0.82756	1058.47	0.43683	1058.87	0.12147
1056.94	0.81176	1056.54	0.43017	1056.94	0.12151
1055.01	0.80088	1054.61	0.42585	1055.01	0.12142
1053.09	0.79442	1052.69	0.42343	1053.09	0.12108
1051.16	0.79204	1050.76	0.42235	1051.16	0.12061
1049.23	0.79333	1048.83	0.4225	1049.23	0.12033
1047.3	0.79778	1046.9	0.42402	1047.3	0.12028
1045.37	0.80503	1044.97	0.42657	1045.37	0.12021
1043.44	0.81487	1043.04	0.42971	1043.44	0.12001
1041.51	0.82685	1041.11	0.43334	1041.51	0.11982
1039.58	0.84019	1039.18	0.43732	1039.58	0.11972
1037.66	0.85399	1037.26	0.44109	1037.66	0.11965
1035.73	0.86767	1035.33	0.44441	1035.73	0.11959
1033.8	0.88124	1033.4	0.44764	1033.8	0.11946
1031.87	0.89496	1031.47	0.45095	1031.87	0.11926
1029.94	0.90848	1029.54	0.45416	1029.94	0.11911
1028.01	0.92046	1027.61	0.45744	1028.01	0.11908
1026.08	0.92886	1025.68	0.46112	1026.08	0.11901
1024.15	0.93231	1023.75	0.46491	1024.15	0.11882
1022.23	0.93101	1021.83	0.46801	1022.23	0.1186
1020.3	0.92598	1019.9	0.46971	1020.3	0.11837
1018.37	0.9173	1017.97	0.46974	1018.37	0.11807
1016.44	0.90417	1016.04	0.46803	1016.44	0.11796
1014.51	0.8867	1014.11	0.46452	1014.51	0.11817
1012.58	0.86786	1012.18	0.45978	1012.58	0.11823
1010.65	0.85393	1010.25	0.45572	1010.65	0.11775
1008.72	0.85145	1008.32	0.45457	1008.72	0.11697
1006.8	0.86247	1006.4	0.45689	1006.8	0.11644
1004.87	0.88354	1004.47	0.46122	1004.87	0.1164
1002.94	0.90935	1002.54	0.46558	1002.94	0.11674
1001.01	0.93559	1000.61	0.46888	1001.01	0.11709
999.081	0.95918	998.681	0.47107	999.081	0.11722
997.152	0.97814	996.752	0.47255	997.152	0.11719
995.224	0.99207	994.824	0.4737	995.224	0.11711
993.295	1.00187	992.895	0.47471	993.295	0.1169
991.366	1.00886	990.966	0.47549	991.366	0.11659
989.437	1.01398	989.037	0.47597	989.437	0.11637
987.509	1.01782	987.109	0.47634	987.509	0.11628
985.58	1.02068	985.18	0.47683	985.58	0.11621
983.651	1.02265	983.251	0.47725	983.651	0.1161
981.723	1.024	981.323	0.47741	981.723	0.11596
979.794	1.02527	979.394	0.47762	979.794	0.11579
977.865	1.02669	977.465	0.47818	977.865	0.11562
975.936	1.02791	975.536	0.47883	975.936	0.11545
974.008	1.02866	973.608	0.47921	974.008	0.11531
972.079	1.02932	971.679	0.47948	972.079	0.11526
970.15	1.03007	969.75	0.47988	970.15	0.11537
968.221	1.03046	967.821	0.48033	968.221	0.11558
966.293	1.02995	965.893	0.48073	966.293	0.11567
964.364	1.02844	963.964	0.48115	964.364	0.11543
962.435	1.02603	962.035	0.48154	962.435	0.11485
960.507	1.02282	960.107	0.48183	960.507	0.11433
958.578	1.01913	958.178	0.48223	958.578	0.11426
956.649	1.01547	956.249	0.48303	956.649	0.11467
954.72	1.01261	954.32	0.48397	954.72	0.11503
952.792	1.01154	952.392	0.48452	952.792	0.11487
950.863	1.01301	950.463	0.48489	950.863	0.11448
948.934	1.01693	948.534	0.48569	948.934	0.11441
947.005	1.02236	946.605	0.48683	947.005	0.11453
945.077	1.02796	944.677	0.48766	945.077	0.1144
943.148	1.03236	942.748	0.48803	943.148	0.11419
941.219	1.03454	940.819	0.48825	941.219	0.11429
939.291	1.03394	938.891	0.48846	939.291	0.11443
937.362	1.02971	936.962	0.48848	937.362	0.11429
935.433	1.01989	935.033	0.48767	935.433	0.11406
933.504	1.00198	933.104	0.48429	933.504	0.11397
931.576	0.97541	931.176	0.47617	931.576	0.11383
929.647	0.94365	929.247	0.46305	929.647	0.11353
927.718	0.91387	927.318	0.44848	927.718	0.11335
925.789	0.89441	925.389	0.43857	925.789	0.11344
923.861	0.8904	923.461	0.43775	923.861	0.11343
921.932	0.89925	921.532	0.44496	921.932	0.11309
920.003	0.9112	919.603	0.45483	920.003	0.11287
918.075	0.91646	917.675	0.4624	918.075	0.1131
916.146	0.9132	915.746	0.4662	916.146	0.11336
914.217	0.90943	913.817	0.46782	914.217	0.11337
912.288	0.91609	911.888	0.46976	912.288	0.11333
910.36	0.93627	909.96	0.47298	910.36	0.11332
908.431	0.96205	908.031	0.47641	908.431	0.11315
906.502	0.98318	906.102	0.47897	906.502	0.11278
904.573	0.99579	904.173	0.48088	904.573	0.11247
902.645	1.00161	902.245	0.48261	902.645	0.11241
900.716	1.00304	900.316	0.48384	900.716	0.1124
898.787	1.00172	898.387	0.4842	898.787	0.1123
896.859	0.99939	896.459	0.4841	896.859	0.11245
894.93	0.99728	894.53	0.48429	894.93	0.11295
893.001	0.99536	892.601	0.48484	893.001	0.11324
891.072	0.9932	890.672	0.48526	891.072	0.11287
889.144	0.99072	888.744	0.48528	889.144	0.11213
887.215	0.98787	886.815	0.48496	887.215	0.11155
885.286	0.98444	884.886	0.4843	885.286	0.11144
883.357	0.98014	882.957	0.4833	883.357	0.11169
881.429	0.9742	881.029	0.48214	881.429	0.11191
879.5	0.96529	879.1	0.4807	879.5	0.11183
877.571	0.95241	877.171	0.47841	877.571	0.1116
875.643	0.93612	875.242	0.47493	875.643	0.11133
873.714	0.919	873.314	0.47091	873.714	0.11096
871.785	0.90449	871.385	0.46731	871.785	0.11054
869.856	0.89446	869.456	0.46439	869.856	0.11033
867.928	0.88819	867.528	0.46179	867.928	0.11046
865.999	0.88391	865.599	0.45919	865.999	0.11087
864.07	0.88049	863.67	0.4566	864.07	0.11128
862.141	0.87768	861.741	0.45419	862.141	0.1114
860.213	0.87556	859.813	0.45201	860.213	0.1114
858.284	0.87378	857.884	0.44963	858.284	0.11154
856.355	0.87114	855.955	0.44638	856.355	0.11169
854.427	0.86651	854.027	0.4422	854.427	0.11173
852.498	0.85947	852.098	0.43788	852.498	0.11177
850.569	0.85033	850.169	0.43455	850.569	0.1118
848.64	0.84097	848.24	0.43359	848.64	0.11192
846.712	0.83531	846.312	0.43586	846.712	0.11236
844.783	0.83667	844.383	0.44054	844.783	0.11275
842.854	0.84413	842.454	0.44558	842.854	0.11246
840.925	0.85346	840.525	0.44948	840.925	0.11158
838.997	0.86117	838.597	0.45195	838.997	0.111
837.068	0.86635	836.668	0.4535	837.068	0.11122
835.139	0.86933	834.739	0.45499	835.139	0.11191
833.21	0.87069	832.81	0.45671	833.21	0.11229
831.282	0.87101	830.882	0.45778	831.282	0.11219
829.353	0.8705	828.953	0.4574	829.353	0.11206
827.424	0.86881	827.024	0.45576	827.424	0.11226
825.496	0.86544	825.096	0.45292	825.496	0.11272
823.567	0.8604	823.167	0.44815	823.567	0.11328
821.638	0.85499	821.238	0.44205	821.638	0.11407
819.709	0.85219	819.309	0.43798	819.709	0.11525
817.781	0.85525	817.381	0.4391	817.781	0.11651
815.852	0.86496	815.452	0.44485	815.852	0.11744
813.923	0.87883	813.523	0.45209	813.923	0.11809
811.994	0.89337	811.594	0.45869	811.994	0.11878
810.066	0.90693	809.666	0.46423	810.066	0.1197
808.137	0.91995	807.737	0.46887	808.137	0.12095
806.208	0.9331	805.808	0.47307	806.208	0.12262
804.28	0.94607	803.88	0.47732	804.28	0.12476
802.351	0.95858	801.951	0.48163	802.351	0.12738
800.422	0.97106	800.022	0.48596	800.422	0.13043
798.493	0.98344	798.093	0.49056	798.493	0.13373
796.565	0.99437	796.165	0.49525	796.565	0.13696
794.636	1.0029	794.236	0.49953	794.636	0.13982
792.707	1.01016	792.307	0.50367	792.707	0.14253
790.778	1.01764	790.378	0.50833	790.778	0.1456
788.85	1.02484	788.45	0.513	788.85	0.14892
786.921	1.03008	786.521	0.51651	786.921	0.15189
784.992	1.03274	784.592	0.5187	784.992	0.15426
783.064	1.03394	782.664	0.52036	783.064	0.15592
781.135	1.03513	780.735	0.52174	781.135	0.15672
779.206	1.03673	778.806	0.52239	779.206	0.15646
777.277	1.03835	776.877	0.52205	777.277	0.15497
775.349	1.03955	774.949	0.52071	775.349	0.15243
773.42	1.0401	773.02	0.51841	773.42	0.14949
771.491	1.04003	771.091	0.51586	771.491	0.14674
769.562	1.04017	769.162	0.51424	769.562	0.14433
767.634	1.04154	767.234	0.51392	767.634	0.14225
765.705	1.04392	765.305	0.51396	765.705	0.14032
763.776	1.04583	763.376	0.51325	763.776	0.1383
761.848	1.04527	761.448	0.51154	761.848	0.13601
759.919	1.03991	759.519	0.50935	759.919	0.13348
757.99	1.0283	757.59	0.50689	757.99	0.13098
756.061	1.01267	755.661	0.50389	756.061	0.12879
754.133	0.9992	753.733	0.50069	754.133	0.12692
752.204	0.99359	751.804	0.49848	752.204	0.12528
750.275	0.99722	749.875	0.49786	750.275	0.12391
748.346	1.0075	747.946	0.49811	748.346	0.12279
746.418	1.01985	746.018	0.49829	746.418	0.12171
744.489	1.02977	744.089	0.49809	744.489	0.12037
742.56	1.03541	742.16	0.49762	742.56	0.11873
740.632	1.03808	740.232	0.49733	740.632	0.11726
738.703	1.03936	738.303	0.49785	738.703	0.11652
736.774	1.03866	736.374	0.4989	736.774	0.11654
734.845	1.03508	734.445	0.49926	734.845	0.11679
732.917	1.03015	732.517	0.49834	732.917	0.1166
730.988	1.0268	730.588	0.49681	730.988	0.11548
729.059	1.02605	728.659	0.49579	729.059	0.11374
727.13	1.02657	726.73	0.49561	727.13	0.11232
725.202	1.02711	724.802	0.49569	725.202	0.1118
723.273	1.02793	722.873	0.49531	723.273	0.11187
721.344	1.02927	720.944	0.49452	721.344	0.1118
719.416	1.02891	719.016	0.49402	719.416	0.11125
717.487	1.0231	717.087	0.49398	717.487	0.11055
715.558	1.00984	715.158	0.49325	715.558	0.11002
713.629	0.99052	713.229	0.49008	713.629	0.10968
711.701	0.96868	711.301	0.48396	711.701	0.10954
709.772	0.94771	709.372	0.47571	709.772	0.10958
707.843	0.92813	707.443	0.46573	707.843	0.10925
705.914	0.90651	705.514	0.4543	705.914	0.10799
703.986	0.87957	703.586	0.44395	703.986	0.10627
702.057	0.85315	701.657	0.43962	702.057	0.10537
700.128	0.8437	699.728	0.44415	700.128	0.10563
698.2	0.86202	697.8	0.4545	698.2	0.10589
696.271	0.89849	695.871	0.46448	696.271	0.10529
694.342	0.93263	693.942	0.47084	694.342	0.10445
692.413	0.95303	692.013	0.47461	692.413	0.10411
690.485	0.96156	690.085	0.47736	690.485	0.10388
688.556	0.96485	688.156	0.4791	688.556	0.10309
686.627	0.96817	686.227	0.47986	686.627	0.10202
684.698	0.97353	684.298	0.48041	684.698	0.10134
682.77	0.97991	682.37	0.48096	682.77	0.1011
680.841	0.9858	680.441	0.48108	680.841	0.10094
678.912	0.99086	678.512	0.48114	678.912	0.10069
676.984	0.99523	676.584	0.48197	676.984	0.10017
675.055	0.99873	674.655	0.48346	675.055	0.09925
673.126	1.00137	672.726	0.48493	673.126	0.09855
671.197	1.00343	670.797	0.48583	671.197	0.09861
669.269	1.0047	668.869	0.48546	669.269	0.09877
667.34	1.00541	666.94	0.48464	667.34	0.09838
665.411	1.00613	665.011	0.48482	665.411	0.09784
663.482	1.00671	663.082	0.48557	663.482	0.09757
661.554	1.00636	661.154	0.48504	661.554	0.09699
659.625	1.0056	659.225	0.48429	659.625	0.09602
657.696	1.00582	657.296	0.48519	657.696	0.09565
655.768	1.00736	655.368	0.48677	655.768	0.09625
653.839	1.00893	653.439	0.48717	653.839	0.09696
651.91	1.00943	651.51	0.48689	651.91	0.09717
649.981	1.0095	649.581	0.48695	649.981	0.09721
648.053	1.01026	647.653	0.48678	648.053	0.09727
646.124	1.01156	645.724	0.48624	646.124	0.09691
644.195	1.01309	643.795	0.48663	644.195	0.09605
642.266	1.01522	641.866	0.48856	642.266	0.09559
640.338	1.01753	639.938	0.49071	640.338	0.09629
638.409	1.01884	638.009	0.4914	638.409	0.09748
636.48	1.01899	636.08	0.49102	636.48	0.09828
634.552	1.01852	634.152	0.49183	634.552	0.09911
632.623	1.01794	632.223	0.49442	632.623	0.10054
630.694	1.01824	630.294	0.49666	630.694	0.10191
628.765	1.01992	628.365	0.49706	628.765	0.10225
626.837	1.02203	626.437	0.49634	626.837	0.10119
624.908	1.02348	624.508	0.49519	624.908	0.09913
622.979	1.02401	622.579	0.49357	622.979	0.09698
621.05	1.02376	620.65	0.49143	621.05	0.09542
619.122	1.02354	618.722	0.48933	619.122	0.09429
617.193	1.02428	616.793	0.48836	617.193	0.09332
615.264	1.02524	614.864	0.48866	615.264	0.09245
613.336	1.02507	612.936	0.48898	613.336	0.09126
611.407	1.0244	611.007	0.48924	611.407	0.08951
609.478	1.0249	609.078	0.49053	609.478	0.08791
607.549	1.02685	607.149	0.49196	607.549	0.08753
605.621	1.02975	605.221	0.49194	605.621	0.08861
603.692	1.03294	603.292	0.49127	603.692	0.09036
601.763	1.03471	601.363	0.49172	601.763	0.09188
599.834	1.03392	599.434	0.49376	599.834	0.09275
597.906	1.03257	597.506	0.4967	597.906	0.09301
595.977	1.03269	595.577	0.49898	595.977	0.09293
594.048	1.03301	593.648	0.49851	594.048	0.09291
592.119	1.0323	591.719	0.49518	592.119	0.093
590.191	1.03252	589.791	0.49154	590.191	0.09195
588.262	1.03593	587.862	0.48985	588.262	0.08908
586.333	1.04165	585.933	0.48966	586.333	0.08687
584.405	1.04633	584.005	0.48888	584.405	0.08727
582.476	1.04683	582.076	0.48688	582.476	0.08715
580.547	1.04419	580.147	0.48581	580.547	0.08448
578.618	1.04398	578.218	0.48776	578.618	0.0849
576.69	1.04825	576.29	0.49152	576.69	0.09241
574.761	1.052	574.361	0.49477	574.761	0.10057
572.832	1.05137	572.432	0.49741	572.832	0.10274
570.903	1.04877	570.503	0.50014	570.903	0.10185
568.975	1.04812	568.575	0.50279	568.975	0.10307
567.046	1.05099	566.646	0.50538	567.046	0.10643
565.117	1.05751	564.717	0.50818	565.117	0.11088
563.189	1.06474	562.789	0.5105	563.189	0.11539
561.26	1.0686	560.86	0.51299	561.26	0.1172
559.331	1.07001	558.931	0.51864	559.331	0.11604
557.402	1.07224	557.002	0.52634	557.402	0.1154
555.474	1.07335	555.074	0.5288	555.474	0.11573
553.545	1.07068	553.145	0.52353	553.545	0.11456
551.616	1.06897	551.216	0.51926	551.616	0.11379
549.687	1.0743	549.287	0.52398	549.687	0.11717
547.759	1.08278	547.359	0.53448	547.759	0.12144
545.83	1.08476	545.43	0.54248	545.83	0.12055
543.901	1.07832	543.501	0.54266	543.901	0.11665
541.973	1.07034	541.573	0.53622	541.973	0.11774
540.044	1.06813	539.644	0.5316	540.044	0.12642
538.115	1.07488	537.715	0.53506	538.115	0.13711
536.186	1.08702	535.786	0.54156	536.186	0.1412
534.258	1.09522	533.858	0.54176	534.258	0.13403
532.329	1.09311	531.929	0.53317	532.329	0.12205
530.4	1.08356	530	0.52087	530.4	0.12022
528.471	1.07446	528.071	0.50973	528.471	0.1345
526.543	1.07213	526.143	0.5038	526.543	0.15214
524.614	1.0768	524.214	0.51331	524.614	0.16279
522.685	1.08188	522.285	0.54283	522.685	0.17144
520.757	1.08326	520.357	0.5725	520.757	0.17985
518.828	1.08483	518.428	0.57703	518.828	0.18284
516.899	1.08265	516.499	0.56112	516.899	0.18657
514.97	1.06191	514.57	0.54498	514.97	0.19475
513.042	1.0202	512.642	0.53218	513.042	0.18937
511.113	0.98034	510.713	0.51402	511.113	0.15757
509.184	0.96897	508.784	0.49077	509.184	0.11731
507.255	0.99118	506.855	0.46904	507.255	0.0903
505.327	1.02697	504.927	0.45476	505.327	0.0863
503.398	1.05841	502.998	0.47007	503.398	0.12284
501.469	1.08216	501.069	0.52285	501.469	0.17761
499.541	1.09933	499.141	0.611	499.541	0.25697

## Sheet: Fig. 2a
PBO		PM10		PM20		PM30		PM50		PM70		MXene
Strain (%)	Stress (MPa)	Strain (%)	Stress (MPa)	Strain (%)	Stress (MPa)	Strain (%)	Stress (MPa)	Strain (%)	Stress (MPa)	Strain (%)	Stress (MPa)	Strain (%)	Stress (MPa)
0.0032	0.01143	0.0042	0.0209	0.004	0.03181	0.004	0.10111	0.0025	0	0	0.04539	0	2.51871e-06
0.0037	0.0927	0.0044	0.06215	0.0044	0.01633	0.0055	0.10111	0.0027	0	0.0002	0.04539	0	0.01084
0.0047	0.04635	0.0052	0.03107	0.0055	0	0.008	0.16222	0.0035	0.04574	0.001	0.03865	0.000811688	0.02198
0.0062	0.05778	0.007	-0.03107	0.007	-0.01547	0.012	0.18333	0.0047	0.03446	0.0022	0.0195	0.00276	0.03344
0.0085	0.08127	0.0089	0.08305	0.0092	0.03181	0.0155	0.16222	0.0065	0.02318	0.0042	0.03865	0.00568	0.04522
0.0125	0.08127	0.013	0.06215	0.0135	0.06361	0.0177	0.16222	0.0095	0.02318	0.0072	0.03227	0.01136	0.05731
0.0152	0.05778	0.016	-0.01017	0.016	0.03181	0.0202	0.18333	0.013	0.02318	0.0105	0	0.01623	0.06972
0.0175	0.03429	0.0185	-0.02034	0.0182	0.01633	0.0227	0.18333	0.0157	0.05702	0.013	0.02589	0.01981	0.08244
0.02	0.06921	0.021	0	0.0207	0	0.0252	0.14222	0.0179	0	0.0155	0.0195	0.02386	0.09547
0.0225	0.04635	0.0234	-0.01017	0.0232	0.09456	0.028	0.16222	0.0205	0	0.0179	0.00638	0.02792	0.10882
0.025	0.03429	0.026	0.05198	0.026	0.01633	0.0307	0.22333	0.0232	0.05702	0.0205	0.03865	0.03247	0.12248
0.0277	0.05778	0.029	0.0209	0.0287	0	0.0332	0.14222	0.0257	0.02318	0.0232	0.05177	0.03685	0.13646
0.0305	0.08127	0.0315	-0.07232	0.0315	0.04728	0.0355	0.12222	0.0285	0.01128	0.0255	0.01277	0.0414	0.15075
0.033	0.05778	0.0335	-0.01017	0.034	0.04728	0.038	0.16222	0.0312	0.01128	0.0275	0.0195	0.04578	0.16536
0.0355	0.03429	0.0357	-0.03107	0.0365	0.04728	0.0402	0.18333	0.0332	0.03446	0.0297	0.03865	0.04984	0.18028
0.0377	0.0927	0.038	-0.01017	0.0387	0.07909	0.0427	0.18333	0.0355	0	0.0322	0.01277	0.05357	0.19551
0.0402	0.08127	0.0405	0.09322	0.0412	0.03181	0.0452	0.24444	0.038	0.03446	0.0347	0.00638	0.05714	0.21106
0.043	0.05778	0.043	0.28983	0.044	0.03181	0.048	0.18333	0.0405	0.03446	0.0375	0.00638	0.0612	0.22693
0.0455	0.08127	0.0457	0.27966	0.0465	0.07909	0.0505	0.20333	0.0432	-0.01128	0.0402	0.00638	0.06575	0.24311
0.0482	0.10413	0.0487	0.35198	0.0492	0.09456	0.0535	0.22333	0.046	0.04574	0.0432	-0.00674	0.07013	0.2596
0.051	0.08127	0.052	0.40339	0.052	0.14184	0.0562	0.22333	0.0487	0.04574	0.0462	0.03227	0.07419	0.27641
0.0537	0.16254	0.0555	0.31017	0.0545	0.11004	0.0595	0.24444	0.0515	0.04574	0.049	0.00638	0.07873	0.29353
0.057	0.31365	0.059	0.40339	0.0575	0.14184	0.0632	0.36556	0.0542	0.02318	0.0517	-0.0195	0.08312	0.31096
0.0602	0.46476	0.062	0.48644	0.0605	0.36192	0.0665	0.50889	0.0575	0.10338	0.0547	0.05177	0.08766	0.32872
0.0635	0.70857	0.065	0.48644	0.0637	0.62927	0.0697	0.59	0.0607	0.09148	0.0577	0.04539	0.09205	0.34678
0.0665	0.94095	0.0677	0.62034	0.067	0.92843	0.0725	0.83333	0.0642	0.0802	0.0612	0.05816	0.09692	0.36516
0.0695	1.2781	0.0705	0.74463	0.07	1.30582	0.0752	1.13889	0.0672	0.02318	0.0647	0.14255	0.10179	0.38386
0.0722	1.46413	0.0732	0.72373	0.073	1.71502	0.078	1.66778	0.0702	0.0802	0.068	0.20745	0.10666	0.40286
0.075	1.67302	0.076	0.78588	0.0757	2.02966	0.0807	2.05444	0.073	0.04574	0.0707	0.27908	0.11153	0.42219
0.0777	1.88254	0.0787	0.88927	0.0785	2.39158	0.0835	2.31778	0.0757	0.03446	0.0732	0.34397	0.11672	0.44182
0.0805	2.06794	0.0815	0.93107	0.0812	2.64346	0.0862	2.70444	0.0785	0.10338	0.076	0.43475	0.12208	0.46178
0.0832	2.26603	0.0842	1.1	0.084	2.95809	0.089	3.05	0.0812	0.06892	0.0787	0.48652	0.12695	0.49001
0.086	2.45143	0.087	1.08	0.0867	3.27273	0.0917	3.27444	0.084	0.11466	0.0815	0.55816	0.13149	0.51182
0.0887	2.63746	0.0897	1.18	0.0895	3.55642	0.0945	3.57889	0.0867	0.10338	0.0842	0.62943	0.13588	0.52402
0.0915	2.83492	0.0925	1.34	0.0925	3.88652	0.0972	3.76222	0.0895	0.12594	0.087	0.70745	0.14026	0.54157
0.0942	3.09079	0.0952	1.32	0.0952	4.13841	0.1	4.21	0.0922	0.14912	0.0897	0.79184	0.14481	0.56757
0.0972	3.30032	0.0982	1.26	0.098	4.48485	0.1027	4.41333	0.095	0.09148	0.0925	0.86312	0.14935	0.60673
0.1	3.45079	0.101	1.42	0.1007	4.78315	0.1055	4.63667	0.0977	0.14912	0.0952	0.9344	0.15373	0.62584
0.1027	3.6254	0.1037	1.46	0.1035	5.05136	0.1082	4.98222	0.1007	0.13784	0.0982	0.99929	0.15812	0.63631
0.1055	3.85778	0.1065	1.55	0.1062	5.34967	0.111	5.22667	0.1035	0.1604	0.1007	1.10319	0.16266	0.64846
0.1082	4.0673	0.1092	1.57	0.109	5.61788	0.1137	5.53111	0.1062	0.19486	0.1035	1.17447	0.16721	0.67376
0.111	4.20635	0.112	1.65	0.112	5.93252	0.1165	5.79556	0.109	0.26378	0.1062	1.23936	0.17159	0.69844
0.1137	4.36889	0.1147	1.68	0.1147	6.21534	0.1192	6.06	0.1117	0.21805	0.1092	1.35	0.17614	0.72472
0.1167	4.57841	0.1177	1.81	0.1175	6.51451	0.1222	6.34444	0.1145	0.26378	0.112	1.42766	0.18052	0.75196
0.1195	4.75238	0.1205	1.95	0.1202	6.81281	0.125	6.54778	0.1175	0.26378	0.1147	1.51879	0.18539	0.76514
0.1222	4.89206	0.1232	2.02	0.123	7.06469	0.1277	6.85333	0.1202	0.2406	0.1175	1.60284	0.18994	0.77852
0.125	5.0546	0.126	2.3	0.1257	7.3329	0.1305	7.05667	0.123	0.29825	0.1202	1.69397	0.19432	0.80357
0.1277	5.20571	0.1287	2.48	0.1285	7.61573	0.1332	7.34111	0.1257	0.33271	0.1232	1.75887	0.19886	0.84627
0.1305	5.35683	0.1315	2.4	0.1312	7.86761	0.136	7.62667	0.1285	0.3208	0.126	1.88865	0.20325	0.887
0.1332	5.54286	0.1342	2.45	0.1342	8.22953	0.139	7.87	0.1312	0.35526	0.1287	1.99255	0.20812	0.92752
0.136	5.7054	0.137	2.59	0.137	8.51236	0.1417	8.05333	0.134	0.44737	0.1315	2.07021	0.21266	0.9739
0.1387	5.85651	0.14	2.47	0.1397	8.70148	0.1447	8.46	0.1367	0.41291	0.1342	2.14823	0.21705	1.01178
0.1417	6.04254	0.1427	2.61	0.1425	8.96884	0.1474	8.76556	0.1397	0.43609	0.137	2.25851	0.22159	1.0144
0.1445	6.15873	0.1455	2.78	0.1452	9.29895	0.1502	8.94778	0.1425	0.48183	0.1397	2.3234	0.22597	0.98795
0.1472	6.40254	0.1482	2.78	0.148	9.55083	0.153	9.11111	0.1452	0.49311	0.1425	2.43369	0.23052	0.99234
0.15	6.48444	0.1509	2.86	0.1507	9.78723	0.1557	9.47667	0.148	0.50439	0.1452	2.56348	0.2349	1.03115
0.1527	6.66984	0.1537	3.04	0.1535	10.0073	0.1585	9.76111	0.1507	0.58459	0.1482	2.65461	0.23977	1.09065
0.1557	6.85587	0.1565	3.18	0.1562	10.2437	0.1612	10.0467	0.1537	0.65351	0.1509	2.7195	0.24383	1.1543
0.1585	7.00698	0.1592	3.31	0.1592	10.5584	0.164	10.2089	0.1565	0.65351	0.1537	2.84255	0.2487	1.22351
0.1612	7.10032	0.162	3.38	0.162	10.7784	0.167	10.4533	0.1592	0.65351	0.1565	2.96596	0.25325	1.28343
0.164	7.25143	0.1647	3.45	0.1647	11.0776	0.1697	10.8389	0.162	0.81391	0.1592	3.04397	0.25763	1.34221
0.1667	7.41397	0.1675	3.49	0.1675	11.2659	0.1725	11.0022	0.1647	0.80263	0.162	3.15426	0.26218	1.40988
0.1694	7.6	0.1702	3.57	0.1702	11.5968	0.1752	11.2456	0.1675	0.87155	0.1647	3.28404	0.26656	1.48994
0.1722	7.73905	0.1729	3.63	0.1729	11.8951	0.178	11.49	0.1702	0.90602	0.1675	3.37482	0.2711	1.56117
0.175	7.91365	0.176	3.9	0.1757	12.0524	0.1807	11.7133	0.1729	0.96303	0.1702	3.47872	0.27549	1.61598
0.1777	8.05333	0.1787	4.09	0.1787	12.2889	0.1835	11.9778	0.1757	1.0094	0.1729	3.59539	0.28036	1.67481
0.1807	8.27365	0.1815	4.13	0.1815	12.478	0.1862	12.3444	0.1785	1.07769	0.1757	3.69291	0.2849	1.76513
0.1835	8.37841	0.1842	4.2	0.1842	12.7608	0.1892	12.6489	0.1812	1.1698	0.1785	3.78369	0.28929	1.86592
0.1862	8.45968	0.187	4.27	0.187	13.06	0.192	12.7711	0.184	1.15852	0.1815	3.90071	0.29383	1.96528
0.189	8.66857	0.19	4.3	0.1897	13.2955	0.1947	13.0767	0.1867	1.26128	0.1842	4.00461	0.29821	2.05831
0.1917	8.79683	0.1927	4.38	0.1927	13.5474	0.1975	13.32	0.1895	1.34148	0.187	4.14078	0.30276	2.15786
0.1945	8.94794	0.1955	4.54	0.1955	13.7838	0.2002	13.5233	0.1925	1.37594	0.1897	4.27057	0.30714	2.26464
0.1972	9.1219	0.1982	4.59	0.1982	14.0666	0.203	13.8489	0.1952	1.43358	0.1925	4.38085	0.31169	2.3786
0.2	9.28508	0.201	4.77	0.201	14.2867	0.2057	14.0933	0.198	1.53697	0.1952	4.47837	0.31607	2.4794
0.2027	9.43619	0.2037	4.85	0.2037	14.4604	0.2085	14.3978	0.2007	1.63972	0.198	4.58227	0.32062	2.56113
0.2057	9.55238	0.2065	4.81	0.2065	14.7905	0.2112	14.6422	0.2035	1.68546	0.201	4.69255	0.325	2.64542
0.2085	9.73778	0.2092	5.01	0.2092	15.0269	0.214	14.9067	0.2062	1.76629	0.2037	4.79645	0.32955	2.7447
0.2112	9.83111	0.212	5.07	0.212	15.2624	0.2167	15.2322	0.2092	1.84649	0.2065	4.95851	0.33442	2.86289
0.214	9.99365	0.215	5.07	0.2147	15.467	0.2195	15.3944	0.212	1.91541	0.2092	5.06879	0.3388	2.98848
0.2167	10.1333	0.2177	5.26	0.2175	15.6871	0.2225	15.6389	0.2147	2.05263	0.212	5.16631	0.34334	3.11856
0.2195	10.2959	0.2205	5.39	0.2205	16.0017	0.2252	15.9033	0.2175	2.06391	0.2147	5.30248	0.34773	3.23715
0.2222	10.4006	0.2232	5.42	0.2232	16.2699	0.228	16.2489	0.2202	2.13283	0.2175	5.43227	0.35227	3.33775
0.225	10.5746	0.226	5.48	0.226	16.4745	0.2307	16.4322	0.223	2.29386	0.2205	5.52305	0.35666	3.43232
0.228	10.7721	0.2287	5.66	0.2287	16.6628	0.2335	16.6356	0.2257	2.36216	0.2232	5.67908	0.3612	3.54051
0.2307	10.9117	0.2315	5.78	0.2315	16.8674	0.2362	16.9611	0.2285	2.4198	0.2257	5.81525	0.36558	3.65554
0.2335	11.0394	0.2342	5.94	0.2342	17.182	0.239	17.2044	0.2312	2.52318	0.2287	5.93227	0.37045	3.76025
0.2362	11.1791	0.237	6.08	0.237	17.3712	0.242	17.49	0.234	2.67231	0.2315	6.04894	0.375	3.85917
0.239	11.3537	0.24	6.16	0.2397	17.6385	0.2447	17.6933	0.2367	2.71805	0.2342	6.21135	0.37938	3.9689
0.2417	11.4813	0.2425	6.17	0.2425	17.8431	0.2475	18.0178	0.2397	2.80952	0.237	6.31489	0.38393	4.07942
0.2445	11.6203	0.2452	6.22	0.2452	18.095	0.2502	18.2011	0.2422	2.88972	0.2397	6.41241	0.38831	4.1811
0.2472	11.7251	0.248	6.33	0.248	18.3623	0.253	18.4856	0.2452	2.98183	0.2425	6.5422	0.39286	4.27546
0.25	11.8762	0.2509	6.44	0.2509	18.5197	0.2557	18.73	0.248	3.09649	0.2452	6.67199	0.39773	4.36433
0.2527	12.0737	0.2537	6.39	0.2537	18.7552	0.2585	18.9333	0.2507	3.17669	0.248	6.82128	0.40211	4.43799
0.2555	12.167	0.2565	6.42	0.2565	19.0234	0.2612	19.2589	0.2535	3.31454	0.2507	6.95106	0.40666	4.50027
0.2585	12.306	0.2592	6.6	0.2592	19.3062	0.264	19.5433	0.2562	3.41729	0.2535	7.10035	0.41104	4.56026
0.2612	12.4457	0.262	6.7	0.262	19.5736	0.267	19.7667	0.259	3.49749	0.2562	7.19113	0.41558	4.61432
0.264	12.5968	0.2647	6.84	0.2647	19.7309	0.2694	19.9911	0.2617	3.57769	0.259	7.34043	0.41997	4.67057
0.2667	12.7829	0.2675	6.97	0.2675	19.9355	0.2725	20.3167	0.2645	3.71554	0.262	7.49645	0.42484	4.72911
0.2694	12.8641	0.2705	7.06	0.2702	20.2029	0.275	20.4789	0.2672	3.85338	0.2647	7.59362	0.42938	4.79577
0.2722	13.0152	0.2732	7.08	0.2732	20.4702	0.278	20.6622	0.27	3.94486	0.2675	7.7234	0.43344	4.86496
0.275	13.1429	0.276	7.22	0.276	20.6439	0.2807	21.0278	0.2727	4.00251	0.2702	7.86631	0.43782	4.93897
0.2777	13.3403	0.2787	7.31	0.2787	20.8958	0.2834	21.2111	0.2755	4.10526	0.273	7.97021	0.44269	5.0104
0.2805	13.4216	0.2815	7.43	0.2815	21.1786	0.2862	21.4956	0.2785	4.23183	0.2757	8.0805	0.44724	5.09224
0.2832	13.5727	0.2845	7.56	0.2842	21.3832	0.289	21.72	0.2812	4.31203	0.2785	8.21028	0.45162	5.1807
0.2862	13.701	0.2872	7.72	0.287	21.5723	0.2917	21.9833	0.284	4.43797	0.2812	8.34645	0.45617	5.27418
0.289	13.8749	0.29	7.68	0.2897	21.8233	0.2945	22.1667	0.2867	4.51817	0.284	8.45035	0.46055	5.37487
0.2917	14.0381	0.2927	7.77	0.2925	22.0752	0.2975	22.5733	0.2897	4.63283	0.287	8.61277	0.4651	5.48123
0.2945	14.1073	0.2955	7.9	0.2952	22.2644	0.3002	22.7978	0.2925	4.73622	0.2897	8.72943	0.46948	5.5843
0.2972	14.2584	0.2982	8	0.298	22.5317	0.303	23.0211	0.2952	4.8396	0.2925	8.83972	0.47403	5.68995
0.2997	14.433	0.301	8.17	0.3007	22.7045	0.3057	23.1433	0.298	4.97682	0.2952	8.95674	0.47841	5.79971
0.3027	14.5721	0.3037	8.25	0.3035	22.9409	0.3085	23.57	0.3007	5.05764	0.298	9.06702	0.48328	5.90842
0.3055	14.6883	0.3065	8.28	0.3062	23.13	0.3112	23.7933	0.3035	5.18358	0.301	9.19043	0.48782	6.01205
0.3082	14.8165	0.3092	8.39	0.3089	23.4756	0.314	23.9367	0.3062	5.30952	0.3037	9.3266	0.49221	6.12178
0.311	14.9441	0.312	8.47	0.3117	23.5856	0.3167	24.2211	0.3089	5.37845	0.3065	9.45	0.49675	6.22651
0.3137	15.1302	0.3147	8.55	0.3147	23.8221	0.3195	24.4856	0.3117	5.44737	0.3092	9.5734	0.50114	6.33599
0.3165	15.2813	0.3177	8.71	0.3175	24.0585	0.3225	24.77	0.3147	5.60777	0.312	9.69007	0.50568	6.42892
0.3195	15.4209	0.3204	8.84	0.3202	24.294	0.3252	24.9933	0.3175	5.65351	0.3147	9.83936	0.51055	6.51199
0.3222	15.5371	0.3232	8.99	0.323	24.5304	0.328	25.2378	0.3202	5.82581	0.3177	9.98227	0.51494	6.57489
0.325	15.6762	0.326	9.26	0.3257	24.735	0.3307	25.4611	0.323	5.91729	0.3204	10.0794	0.51948	6.63973
0.3277	15.8622	0.3287	9.46	0.3285	24.9396	0.3335	25.7667	0.3257	6.03195	0.3232	10.2287	0.52354	6.71639
0.3305	15.9549	0.3315	9.4	0.3312	25.1906	0.3362	25.9089	0.3285	6.14662	0.326	10.3521	0.52792	6.81919
0.3332	16.0597	0.3342	9.56	0.3342	25.4425	0.3392	26.1933	0.3315	6.23872	0.3287	10.456	0.53279	6.93112
0.3362	16.2571	0.337	9.58	0.337	25.6162	0.342	26.4578	0.3342	6.34211	0.3315	10.6117	0.53734	7.02482
0.3389	16.4082	0.3397	9.67	0.3397	25.7735	0.3447	26.6611	0.3367	6.51378	0.3342	10.7092	0.54172	7.1109
0.3417	16.4895	0.3425	9.76	0.3425	26.0245	0.3475	26.8844	0.3395	6.54825	0.337	10.839	0.54627	7.20183
0.3445	16.6406	0.3452	10	0.3455	26.2764	0.3502	27.1089	0.3425	6.70865	0.3397	10.9688	0.55065	7.29314
0.3472	16.7568	0.348	10.05	0.3482	26.5128	0.3529	27.4344	0.3452	6.83459	0.3425	11.105	0.55519	7.36891
0.35	16.8851	0.351	10.24	0.351	26.701	0.3557	27.6578	0.348	6.93797	0.3452	11.2284	0.55958	7.44458
0.3527	17.0711	0.3537	10.32	0.3537	26.8584	0.3585	27.9022	0.3507	7.00689	0.3482	11.3582	0.56445	7.52916
0.3555	17.2337	0.3565	10.53	0.3565	27.0948	0.3612	28.0644	0.3537	7.11028	0.351	11.5397	0.56883	7.62205
0.3582	17.3727	0.3592	10.49	0.3592	27.3776	0.364	28.3089	0.3565	7.24749	0.3537	11.6241	0.57338	7.71814
0.361	17.4889	0.362	10.58	0.362	27.5513	0.3667	28.6133	0.3592	7.36216	0.3565	11.7411	0.57792	7.80882
0.364	17.6171	0.3647	10.78	0.3647	27.7395	0.3697	28.9189	0.362	7.5	0.3595	11.9099	0.58231	7.88843
0.3667	17.7562	0.3677	10.91	0.3675	27.9287	0.3725	29.02	0.3647	7.59211	0.3622	12.0461	0.58685	7.97189
0.3695	17.8609	0.3705	11.01	0.3702	28.1805	0.3752	29.2644	0.3675	7.72932	0.365	12.2277	0.59123	8.078
0.3722	18.047	0.3732	11.11	0.373	28.4161	0.378	29.6511	0.3702	7.86717	0.3677	12.3316	0.59578	8.19283
0.375	18.1746	0.3759	11.32	0.3759	28.6207	0.3807	29.8133	0.3732	7.92419	0.3705	12.4745	0.60016	8.29084
0.3777	18.2679	0.3787	11.5	0.3787	28.778	0.3835	30.0367	0.3759	8.08459	0.3732	12.5911	0.60471	8.36269
0.3805	18.4305	0.3815	11.54	0.3815	28.9671	0.3862	30.24	0.3787	8.15351	0.3759	12.7536	0.60909	8.43516
0.3832	18.5702	0.3842	11.59	0.3842	29.2345	0.389	30.5044	0.3815	8.26817	0.3787	12.8833	0.61396	8.51775
0.386	18.7213	0.387	11.85	0.387	29.4081	0.3917	30.81	0.3842	8.38283	0.3815	13.039	0.61851	8.60282
0.3887	18.8603	0.3897	11.97	0.3897	29.6282	0.3947	31.0333	0.387	8.53195	0.3845	13.2142	0.62289	8.68233
0.3917	18.9765	0.3925	12.01	0.3925	29.8483	0.3975	31.1756	0.3897	8.62406	0.3872	13.3897	0.62695	8.7589
0.3944	19.1511	0.3955	12.14	0.3952	30.0683	0.4002	31.4611	0.3927	8.80764	0.3899	13.4936	0.63182	8.8285
0.3972	19.2787	0.3982	12.2	0.3982	30.2729	0.403	31.8267	0.3955	8.89912	0.3927	13.6493	0.63636	8.88798
0.4	19.4063	0.401	12.33	0.401	30.4775	0.4057	31.9289	0.3982	9.02506	0.3955	13.8376	0.64075	8.93922
0.4027	19.546	0.4037	12.48	0.4037	30.714	0.4084	32.1522	0.401	9.12845	0.3982	13.9933	0.64529	8.97823
0.4055	19.6508	0.4065	12.55	0.4065	30.9022	0.4115	32.4367	0.4037	9.30075	0.401	14.1099	0.65016	9.01273
0.4082	19.767	0.4092	12.66	0.4092	31.0913	0.414	32.64	0.4065	9.38095	0.4037	14.2851	0.65455	9.04107
0.411	19.8832	0.412	12.69	0.412	31.3269	0.417	32.9044	0.4092	9.46115	0.4065	14.4216	0.65909	9.06772
0.4137	20.0692	0.4147	12.86	0.4147	31.5478	0.4197	33.1489	0.412	9.57581	0.4092	14.5514	0.66347	9.08806
0.4167	20.2432	0.4175	12.95	0.4175	31.6897	0.4225	33.4133	0.4147	9.74749	0.412	14.7135	0.66802	9.10371
0.4195	20.3479	0.4202	13.12	0.4202	31.9252	0.4252	33.6567	0.4175	9.85088	0.415	14.889	0.6724	9.1013
0.4222	20.4876	0.423	13.23	0.423	32.1453	0.428	33.9211	0.4202	9.98872	0.4177	15.0511	0.67695	9.0938
0.425	20.6502	0.426	13.23	0.426	32.3344	0.4307	34.1044	0.423	10.1259	0.4202	15.2004	0.68133	9.08794
0.4277	20.7663	0.4287	13.35	0.4287	32.5072	0.4335	34.3078	0.4257	10.2525	0.4232	15.3301	0.68588	9.08917
0.4305	20.8825	0.4315	13.49	0.4315	32.7118	0.4362	34.5311	0.4285	10.3214	0.426	15.4858	0.69026	9.09201
0.4332	21.0337	0.4342	13.81	0.4342	32.9637	0.439	34.7756	0.4312	10.4931	0.4287	15.6482	0.69513	9.09033
0.4362	21.1848	0.437	13.92	0.437	33.0582	0.442	34.9789	0.4342	10.6197	0.4315	15.8106	0.69968	9.08446
0.439	21.2546	0.4397	13.98	0.4397	33.2938	0.4447	35.1622	0.437	10.7682	0.4342	15.9727	0.70406	9.10572
0.4417	21.3937	0.4425	14.18	0.4427	33.4984	0.4475	35.4467	0.4397	10.849	0.437	16.1092	0.70812	9.13693
0.4445	21.5219	0.4452	14.33	0.4455	33.7193	0.45	35.7311	0.4425	10.9862	0.4397	16.2713	0.71266	9.1483
0.4472	21.6844	0.4482	14.36	0.448	33.9231	0.453	35.8944	0.4452	11.1241	0.4427	16.4011	0.71753	9.1552
0.45	21.8121	0.451	14.62	0.4507	34.0494	0.4557	36.1589	0.448	11.2274	0.4455	16.5699	0.72192	9.17724
0.4527	21.9632	0.4537	14.71	0.4537	34.285	0.4585	36.3822	0.4507	11.3421	0.4482	16.7323	0.72646	9.18463
0.4555	22.0679	0.4565	14.83	0.4565	34.4586	0.4612	36.5856	0.4535	11.468	0.4507	16.8879	0.73084	9.152
0.4582	22.2768	0.4592	15.01	0.4592	34.6787	0.464	36.5656	0.4562	11.6172	0.4537	17.0114	0.73571	9.11196
0.461	22.393	0.462	15.16	0.462	34.836	0.4667	37.2156	0.4592	11.7544	0.4565	17.2188	0.74026	9.08466
0.4637	22.4743	0.465	15.27	0.4647	34.9933	0.4695	37.44	0.4617	11.8922	0.4592	17.3681	0.74464	9.09394
0.4667	22.6254	0.4677	15.36	0.4675	35.2925	0.4725	37.6022	0.4647	12.0526	0.462	17.4915	0.74919	9.13011
0.4695	22.7537	0.4705	15.55	0.4702	35.4653	0.4752	37.5622	0.4675	12.1673	0.4647	17.6734	0.75357	9.17741
0.4722	22.8349	0.4732	15.53	0.473	35.5908	0.478	37.9078	0.4702	12.3051	0.4677	17.8486	0.75812	9.20466
0.475	23.0209	0.476	15.74	0.4757	35.7644	0.4807	38.3344	0.473	12.4774	0.4702	18.0301	0.7625	9.21901
0.4777	23.1721	0.4787	15.95	0.4785	36.0163	0.4835	38.4156	0.4757	12.5802	0.4732	18.095	0.76737	9.20473
0.4805	23.2648	0.4815	16.15	0.4815	36.2209	0.4862	38.64	0.4785	12.7412	0.476	18.2833	0.77192	9.17364
0.4832	23.4394	0.4842	16.46	0.4842	36.3937	0.489	38.9044	0.4812	12.8897	0.4787	18.4195	0.7763	9.12939
0.486	23.5321	0.487	16.42	0.487	36.6138	0.4917	39.0667	0.484	13.0733	0.4812	18.5755	0.78084	9.10094
0.4887	23.5784	0.4897	16.53	0.4897	36.7238	0.4945	39.3111	0.4867	13.2343	0.4842	18.7443	0.78523	9.11332
0.4917	23.7295	0.4925	16.69	0.4925	36.9602	0.4975	39.5144	0.4897	13.3145	0.487	18.9	0.78977	9.13457
0.4945	23.9854	0.4952	16.83	0.4952	37.2276	0.5002	39.7578	0.4925	13.4862	0.4897	19.0557	0.79416	9.11134
0.4972	24.1829	0.4982	16.85	0.498	37.3694	0.503	39.88	0.4952	13.6241	0.4925	19.2376	0.7987	9.06688
0.5	24.2991	0.501	16.99	0.5007	37.5577	0.5057	40.2256	0.498	13.75	0.4955	19.3933	0.80308	8.99992
0.5027	24.3917	0.5037	17.16	0.5037	37.6677	0.5085	40.5111	0.5007	13.8647	0.4982	19.5362	0.80763	8.89421
0.5055	24.4502	0.5065	17.23	0.5065	37.9514	0.5112	40.5922	0.5035	14.0595	0.501	19.6982	0.81201	8.7802
0.5082	24.6476	0.5092	17.4	0.5092	38.156	0.514	40.6122	0.5062	14.1861	0.5037	19.8539	0.81688	8.65787
0.5112	24.741	0.512	17.6	0.512	38.297	0.5167	41.06	0.509	14.312	0.5065	20.0032	0.82143	8.52722
0.514	24.8571	0.5147	17.66	0.5147	38.4389	0.5195	41.3844	0.5117	14.4724	0.5092	20.172	0.82581	8.38827
0.5167	24.9733	0.5175	17.75	0.5175	38.7062	0.5222	41.4256	0.5145	14.656	0.512	20.328	0.83036	8.24101
0.5195	25.1473	0.5205	17.99	0.5202	38.8635	0.525	41.6289	0.5172	14.782	0.5147	20.4578	0.83474	8.08544
0.5222	25.287	0.5232	18.15	0.523	38.9899	0.528	41.9344	0.5202	14.8966	0.5175	20.6525	0.83961	7.92155
0.525	25.3797	0.526	18.25	0.526	39.21	0.5307	42.1378	0.523	15.0802	0.5202	20.8018	0.84367	7.74936
0.5277	25.5194	0.5287	18.33	0.5287	39.4146	0.5335	42.2189	0.5257	15.1723	0.523	20.9248	0.84821	7.56886
0.5305	25.6819	0.5315	18.41	0.5315	39.6346	0.5362	42.4422	0.5285	15.344	0.5257	21.0614	0.85308	7.38004
0.5332	25.8565	0.5342	18.56	0.5342	39.761	0.5389	42.7878	0.5312	15.4931	0.5287	21.2301	0.85747	7.18291
0.536	25.9492	0.537	18.64	0.537	39.9338	0.5417	43.0122	0.534	15.6999	0.5315	21.4117	0.86201	6.97748
0.5389	26.0654	0.54	18.73	0.5397	40.0757	0.5445	43.1344	0.5367	15.8145	0.5342	21.5546	0.8664	6.76373
0.5417	26.2279	0.5427	18.99	0.5425	40.343	0.5472	43.3978	0.5395	15.906	0.537	21.7234	0.87094	6.54167
0.5445	26.3562	0.5455	19.06	0.5452	40.5003	0.55	43.7033	0.5422	16.1128	0.5397	21.8596	0.87532	6.3113
0.5472	26.4724	0.5482	19.07	0.548	40.6731	0.5527	43.8456	0.5452	16.193	0.5425	22.0284	0.87987	6.07262
0.55	26.5651	0.551	19.29	0.5507	40.8459	0.5557	44.0489	0.5477	16.3534	0.5452	22.1645	0.88425	5.82563
0.5527	26.7162	0.5537	19.49	0.5535	41.0032	0.5585	44.2733	0.5507	16.4793	0.548	22.327	0.8888	5.57033
0.5554	26.8673	0.5565	19.53	0.5562	41.2551	0.5612	44.4556	0.5535	16.6629	0.5507	22.4957	0.89318	5.30672
0.5582	26.9835	0.5592	19.73	0.5592	41.3815	0.564	44.6189	0.5562	16.8465	0.5535	22.6255	0.89805	5.0348
0.561	27.1232	0.562	19.89	0.562	41.5543	0.5667	44.9033	0.559	16.9843	0.5562	22.7876	0.9026	4.75457
0.564	27.2044	0.565	19.93	0.5647	41.6798	0.5695	45.0867	0.5617	17.1103	0.559	23.0149	0.90698	4.46603
0.5667	27.4019	0.5677	20.04	0.5675	41.8844	0.5725	45.1678	0.5647	17.2939	0.562	23.1383	0.91153	4.16917
0.5695	27.5181	0.5705	20.13	0.5702	42.0417	0.5752	45.5333	0.5672	17.4543	0.5647	23.294	0.91591	3.86401
0.5722	27.6229	0.5732	20.27	0.573	42.4354	0.578	45.6556	0.5702	17.5576	0.5675	23.3979	0.92029	3.55053
0.575	27.739	0.5759	20.53	0.5757	42.5136	0.5807	45.7578	0.573	17.7068	0.5702	23.573	0.92484	3.22875
0.5777	27.8902	0.5787	20.64	0.5784	42.6555	0.5835	46.0622	0.5757	17.8559	0.573	23.7418	0.92938	2.89865
0.5805	28.0413	0.5815	20.72	0.5815	42.8283	0.5865	46.3467	0.5784	17.9818	0.5757	23.8585	0.93377	2.56024
0.5832	28.1575	0.5842	20.72	0.5842	42.9392	0.5892	46.5911	0.5812	18.1422	0.5784	23.9883	0.93864	2.21353
0.5862	28.2616	0.587	20.77	0.587	43.0647	0.592	46.7133	0.584	18.2801	0.5812	24.1833	--	--
0.589	28.3664	0.5897	20.89	0.5897	43.2538	0.5945	46.8756	0.5867	18.406	0.584	24.3195	--	--
0.5917	28.5409	0.5924	21.01	0.5924	43.4739	0.5975	47.1	0.5895	18.5094	0.587	24.5078	--	--
0.5945	28.6451	0.5952	21.08	0.5952	43.6785	0.6002	47.3844	0.5924	18.7619	0.5897	24.6503	--	--
0.5972	28.7848	0.598	21.2	0.5982	43.7567	0.603	47.4656	0.5952	18.8991	0.5924	24.8255	--	--
0.6	28.9124	0.601	21.42	0.601	43.9304	0.6057	47.71	0.598	18.9912	0.5952	24.923	--	--
0.603	29.0406	0.6037	21.57	0.6037	44.1977	0.6085	47.9944	0.6007	19.1516	0.5982	25.1046	--	--
0.6055	29.1797	0.6065	21.57	0.6065	44.386	0.6112	48.1567	0.6035	19.3465	0.6007	25.2734	--	--
0.6085	29.3079	0.6092	21.78	0.6092	44.4496	0.614	48.34	0.6062	19.4611	0.6037	25.3968	--	--
0.6112	29.4121	0.612	21.9	0.612	44.6379	0.617	48.4422	0.609	19.599	0.6065	25.5461	--	--
0.614	29.5282	0.6147	22.02	0.6147	44.8425	0.6197	48.7667	0.6117	19.7362	0.6092	25.7085	--	--
0.6167	29.6565	0.6175	22.12	0.6175	44.9998	0.6225	48.93	0.6145	19.9311	0.612	25.8511	--	--
0.6195	29.8191	0.6205	22.27	0.6202	45.1253	0.6252	49.0922	0.6175	20.0576	0.6147	25.9876	--	--
0.6222	29.9238	0.6232	22.45	0.623	45.3144	0.628	49.3167	0.6202	20.2293	0.6175	26.1369	--	--
0.625	30.0051	0.626	22.61	0.626	45.4872	0.6307	49.4789	0.623	20.344	0.6202	26.2862	--	--
0.6277	30.2025	0.6287	22.7	0.6285	45.6763	0.6335	49.7633	0.6257	20.4586	0.623	26.4482	--	--
0.6305	30.3302	0.6315	22.89	0.6315	45.8337	0.6362	49.9267	0.6285	20.6654	0.626	26.6106	--	--
0.6332	30.4235	0.6342	23.16	0.6342	45.9437	0.639	50.0889	0.6312	20.8371	0.6287	26.7599	--	--
0.6362	30.5625	0.637	23.24	0.637	46.0855	0.6417	50.2522	0.634	20.9405	0.6315	26.9025	--	--
0.639	30.6673	0.6397	23.36	0.6397	46.2747	0.6447	50.4956	0.6367	21.0439	0.6342	27.0454	--	--
0.6417	30.807	0.6425	23.62	0.6425	46.4784	0.6475	50.6989	0.6397	21.2619	0.637	27.1947	--	--
0.6445	30.9346	0.6455	23.74	0.6452	46.542	0.6502	50.8822	0.6425	21.3647	0.6397	27.3309	--	--
0.6472	31.0508	0.6482	23.8	0.6482	46.7303	0.653	51.0044	0.6452	21.537	0.6425	27.4543	--	--
0.65	31.1784	0.651	24	0.651	46.9194	0.6557	51.2889	0.648	21.6748	0.6452	27.766	--	--
0.6527	31.3416	0.6537	24.07	0.6537	47.1085	0.6585	51.5333	0.6507	21.8233	0.648	27.8177	--	--
0.6557	31.4343	0.6565	24.16	0.6565	47.2813	0.6612	51.6344	0.6535	21.9956	0.651	27.928	--	--
0.6585	31.5854	0.6592	24.28	0.6592	47.4232	0.6639	51.8378	0.6562	22.1335	0.6537	28.0514	--	--
0.6612	31.6781	0.662	24.46	0.662	47.5487	0.667	52.0411	0.659	22.3051	0.6565	28.2397	--	--
0.6639	31.7943	0.6647	24.58	0.6647	47.706	0.6697	52.2444	0.662	22.443	0.6592	28.3628	--	--
0.6667	31.9924	0.6675	24.68	0.6675	47.8951	0.6725	52.4689	0.6647	22.5808	0.662	28.5121	--	--
0.6695	32.0965	0.6702	24.85	0.6705	48.0524	0.6752	52.59	0.6675	22.8102	0.6647	28.6613	--	--
0.6722	32.1664	0.6732	25.06	0.6732	48.178	0.6779	52.6922	0.6702	22.9586	0.6677	28.8043	--	--
0.675	32.294	0.676	25.15	0.676	48.3198	0.6807	53.0178	0.673	23.0852	0.6705	28.9599	--	--
0.6779	32.4337	0.6787	25.22	0.6787	48.4926	0.6835	53.3222	0.6757	23.2688	0.6732	29.0961	--	--
0.6807	32.5498	0.6815	25.32	0.6815	48.6654	0.6862	53.3433	0.6785	23.4292	0.6757	29.2131	--	--
0.6835	32.7244	0.6842	25.58	0.6842	48.7445	0.689	53.5467	0.6812	23.6009	0.6785	29.3883	--	--
0.6862	32.8286	0.687	25.61	0.687	48.8863	0.6917	53.75	0.684	23.7732	0.6812	29.5181	--	--
0.689	32.9219	0.6897	25.82	0.6897	49.0436	0.6945	53.9733	0.687	23.9223	0.6842	29.6351	--	--
0.6917	33.0844	0.6925	26.02	0.6925	49.2792	0.6972	54.0344	0.6897	24.1285	0.687	29.7713	--	--
0.6945	33.1429	0.6955	26.17	0.6955	49.3892	0.7	54.2578	0.6925	24.2663	0.6897	29.9401	--	--
0.6972	33.2356	0.6982	26.2	0.6982	49.5156	0.703	54.5222	0.6952	24.4499	0.6925	30.044	--	--
0.7	33.3867	0.7009	26.39	0.7009	49.7356	0.7057	54.6856	0.698	24.5877	0.6952	30.1996	--	--
0.7027	33.5606	0.7037	26.51	0.7037	49.8612	0.7085	54.8478	0.7007	24.7594	0.6982	30.3748	--	--
0.7055	33.654	0.7065	26.61	0.7065	50.0185	0.7112	54.99	0.7034	24.9655	0.7009	30.4787	--	--
0.7082	33.7816	0.7092	26.79	0.7092	50.1294	0.714	55.3356	0.7062	25.1266	0.7037	30.5954	--	--
0.7112	33.9098	0.712	26.95	0.712	50.3022	0.7167	55.4989	0.709	25.2412	0.7065	30.7447	--	--
0.714	34.014	0.7149	27.13	0.7147	50.475	0.7195	55.5389	0.7117	25.4818	0.7092	30.8681	--	--
0.7167	34.1422	0.7177	27.29	0.7174	50.5695	0.7225	55.8033	0.7147	25.6767	0.712	30.9847	--	--
0.7195	34.2463	0.7205	27.38	0.7202	50.7114	0.7252	56.0478	0.7174	25.8258	0.7147	31.1535	--	--
0.7222	34.3746	0.7232	27.49	0.723	50.8687	0.7277	56.17	0.7202	26.0094	0.7177	31.2706	--	--
0.725	34.5022	0.726	27.65	0.726	51.026	0.7307	56.3522	0.723	26.1817	0.7202	31.3808	--	--
0.7277	34.6184	0.7287	27.82	0.7287	51.167	0.7335	56.5767	0.7257	26.3421	0.723	31.5429	--	--
0.7305	34.7809	0.7315	27.88	0.7315	51.3243	0.7362	56.8	0.7285	26.5257	0.7257	31.6663	--	--
0.7332	34.8622	0.7342	28.01	0.7342	51.4825	0.739	56.9633	0.7312	26.6748	0.7287	31.7053	--	--
0.736	34.9905	0.737	28.15	0.737	51.6235	0.7417	57.1456	0.734	26.8922	0.7315	31.8415	--	--
0.7387	35.153	0.7397	28.25	0.7397	51.8281	0.7445	57.2678	0.7367	27.099	0.7342	32.1596	--	--
0.7417	35.2457	0.7427	28.39	0.7425	51.9381	0.7472	57.39	0.7395	27.2362	0.737	32.2114	--	--
0.7445	35.3041	0.7455	28.51	0.7452	52.0172	0.7502	57.6944	0.7425	27.4198	0.7397	32.205	--	--
0.7472	35.4552	0.7482	28.67	0.748	52.1582	0.753	57.8578	0.7452	27.5921	0.7425	32.3543	--	--
0.75	35.6178	0.751	28.86	0.7507	52.3473	0.7557	57.9589	0.7477	27.8214	0.7452	32.4972	--	--
0.7527	35.734	0.7537	28.98	0.7537	52.5201	0.7585	58.2033	0.7505	28.005	0.748	32.6138	--	--
0.7555	35.8616	0.7565	29.14	0.7565	52.6465	0.7612	58.3867	0.7535	28.1078	0.7507	32.7372	--	--
0.7582	35.9549	0.7592	29.42	0.7592	52.772	0.764	58.61	0.7562	28.3377	0.7535	32.8734	--	--
0.761	36.106	0.762	29.45	0.762	52.9766	0.7667	58.6711	0.759	28.5094	0.7565	33.0617	--	--
0.764	36.2336	0.7647	29.37	0.7647	53.0866	0.7695	58.8744	0.7617	28.6585	0.7592	33.1592	--	--
0.7667	36.3498	0.7675	29.59	0.7675	53.2439	0.7722	59.1589	0.7645	28.8653	0.762	33.289	--	--
0.7695	36.4546	0.7705	29.66	0.7705	53.354	0.775	59.3011	0.7672	29.0602	0.7647	33.3472	--	--
0.7722	36.5943	0.7732	29.7	0.7732	53.4649	0.778	59.4844	0.77	29.2318	0.7675	33.5096	--	--
0.775	36.6756	0.776	29.89	0.776	53.6849	0.7805	59.6067	0.7727	29.4041	0.7702	33.6067	--	--
0.7777	36.7683	0.7787	30.12	0.7787	53.8422	0.7835	59.83	0.7757	29.6447	0.773	33.7497	--	--
0.7805	36.9079	0.7815	30.22	0.7815	53.9205	0.7862	59.9722	0.7785	29.7826	0.7757	33.873	--	--
0.7832	37.0241	0.7842	30.26	0.7842	54.0778	0.7889	60.1756	0.7812	29.9774	0.7785	34.0028	--	--
0.7862	37.1752	0.787	30.44	0.787	54.2196	0.7917	60.3389	0.784	30.1723	0.7812	34.0808	--	--
0.7889	37.2914	0.7897	30.59	0.7897	54.377	0.7945	60.5422	0.7867	30.3904	0.784	34.2493	--	--
0.7917	37.4076	0.7925	30.68	0.7925	54.5343	0.7972	60.6644	0.7895	30.562	0.787	34.3791	--	--
0.7945	37.5352	0.7955	30.96	0.7952	54.6606	0.8002	60.9078	0.7922	30.7575	0.7897	34.4635	--	--
0.7972	37.6514	0.7982	30.98	0.798	54.7544	0.8029	61.1322	0.795	30.9179	0.7925	34.6064	--	--
0.8	37.7562	0.801	31.28	0.8007	54.8962	0.8057	61.2744	0.798	31.0783	0.7952	34.7167	--	--
0.8027	37.8952	0.8037	31.44	0.8037	55.1326	0.8085	61.3967	0.8007	31.3421	0.798	34.8723	--	--
0.8054	37.9886	0.8065	31.54	0.8065	55.2263	0.8112	61.6	0.8035	31.5144	0.801	34.9245	--	--
0.8082	38.0933	0.8092	31.72	0.8092	55.3209	0.814	61.7822	0.8062	31.6748	0.8037	35.1124	--	--
0.811	38.2444	0.812	31.88	0.812	55.51	0.8167	62.0267	0.809	31.9267	0.8065	35.2099	--	--
0.814	38.3257	0.815	31.95	0.8147	55.6828	0.8195	62.1689	0.8117	32.1447	0.8092	35.2812	--	--
0.8167	38.4533	0.8175	32.05	0.8175	55.7928	0.8225	62.2711	0.8147	32.317	0.812	35.4436	--	--
0.8195	38.6044	0.8202	32.21	0.8202	55.8874	0.8252	62.4533	0.8175	32.4887	0.8147	35.5993	--	--
0.8222	38.7321	0.8232	32.25	0.823	56.0129	0.828	62.6567	0.8202	32.6723	0.8175	35.6773	--	--
0.825	38.8483	0.826	32.55	0.826	56.1865	0.8307	62.8811	0.823	32.8791	0.8202	35.7745	--	--
0.8277	38.9295	0.8287	32.74	0.8287	56.2648	0.8335	63.0844	0.8257	32.9937	0.823	35.9369	--	--
0.8307	39.0578	0.8315	32.82	0.8315	56.4384	0.8362	63.1044	0.8285	33.2231	0.826	36.0082	--	--
0.8335	39.1619	0.8342	33.07	0.8342	56.5794	0.839	63.3489	0.8312	33.4981	0.8287	36.1511	--	--
0.8362	39.313	0.837	33.09	0.837	56.7213	0.8417	63.6133	0.834	33.5896	0.8315	36.2677	--	--
0.839	39.4641	0.8397	33.23	0.8397	56.8941	0.8447	63.7756	0.8367	33.7732	0.8342	36.3911	--	--
0.8417	39.5225	0.8425	33.48	0.8425	56.9886	0.8475	63.9378	0.8395	34.0144	0.837	36.5078	--	--
0.8445	39.6502	0.8452	33.56	0.8452	57.0986	0.8502	64.0811	0.8425	34.1974	0.8397	36.6376	--	--
0.8472	39.8248	0.8482	33.62	0.8482	57.256	0.853	64.3244	0.8452	34.3584	0.8425	36.7287	--	--
0.8502	39.9175	0.851	33.78	0.851	57.3669	0.8557	64.4667	0.848	34.5301	0.8452	36.8259	--	--
0.853	40.0222	0.8537	34.09	0.8537	57.5242	0.8585	64.5489	0.8507	34.7368	0.848	36.9624	--	--
0.8557	40.1613	0.8565	34.24	0.8565	57.6179	0.8612	64.7522	0.8535	34.9198	0.851	37.0727	--	--
0.8585	40.2781	0.8592	34.4	0.8592	57.7752	0.864	64.9756	0.8562	35.1491	0.8537	37.1894	--	--
0.8612	40.4057	0.862	34.38	0.862	57.9016	0.8667	65.1989	0.859	35.3672	0.8565	37.3255	--	--
0.864	40.487	0.8647	34.36	0.8647	58.0744	0.8695	65.3411	0.8617	35.4474	0.8592	37.4621	--	--
0.8667	40.6032	0.8675	34.59	0.8675	58.1689	0.8725	65.4633	0.8647	35.6999	0.862	37.5333	--	--
0.8695	40.7079	0.8702	34.63	0.8702	58.2317	0.8752	65.5856	0.8675	35.8722	0.8647	37.689	--	--
0.8722	40.8006	0.873	34.76	0.873	58.4681	0.878	65.85	0.8702	36.067	0.8675	37.7801	--	--
0.875	40.9632	0.8757	35.03	0.876	58.6254	0.8807	65.9922	0.873	36.2851	0.8702	37.9163	--	--
0.8777	41.0679	0.8787	35.19	0.8785	58.7509	0.8837	66.1344	0.8757	36.468	0.8732	37.9943	--	--
0.8805	41.2076	0.8815	35.3	0.8812	58.8455	0.8865	66.3178	0.8785	36.6516	0.876	38.1369	--	--
0.8832	41.3238	0.8842	35.44	0.884	58.9237	0.8892	66.5411	0.8812	36.8465	0.8787	38.2213	--	--
0.886	41.4051	0.887	35.52	0.887	59.081	0.892	66.7244	0.884	37.0301	0.8815	38.3383	--	--
0.8887	41.4635	0.8897	35.64	0.8897	59.2229	0.8947	66.7856	0.887	37.2024	0.8842	38.4681	--	--
0.8915	41.614	0.8925	35.8	0.8925	59.3647	0.8975	66.9478	0.8897	37.386	0.887	38.5525	--	--
0.8942	41.7422	0.8952	35.94	0.8952	59.4275	0.9002	67.1722	0.8925	37.5921	0.8897	38.695	--	--
0.8972	41.8813	0.898	36	0.898	59.5848	0.903	67.3544	0.8952	37.7644	0.8927	38.7925	--	--
0.9	41.9975	0.901	36.17	0.9007	59.7266	0.9057	67.4767	0.898	37.9474	0.8955	38.9223	--	--
0.9027	42.0908	0.9037	36.31	0.9037	59.8839	0.9085	67.66	0.9007	38.1197	0.8982	38.9936	--	--
0.9055	42.1835	0.9065	36.41	0.9065	59.9785	0.9115	67.8633	0.9035	38.292	0.901	39.156	--	--
0.9082	42.3118	0.9092	36.55	0.9092	60.1513	0.9142	67.9856	0.9062	38.4749	0.9037	39.2468	--	--
0.9112	42.4394	0.912	36.67	0.912	60.3086	0.917	68.1078	0.9092	38.693	0.9065	39.3507	--	--
0.914	42.5791	0.9147	36.7	0.9147	60.3714	0.9197	68.3111	0.912	38.8534	0.9092	39.4415	--	--
0.9167	42.6482	0.9175	36.9	0.9175	60.4814	0.9225	68.5144	0.9147	39.037	0.912	39.5844	--	--
0.9195	42.7416	0.9202	37.11	0.9205	60.6551	0.9252	68.7178	0.9175	39.2206	0.9147	39.7011	--	--
0.9222	42.8927	0.923	37.22	0.9232	60.7806	0.928	68.7789	0.9202	39.4041	0.9175	39.8113	--	--
0.925	42.9505	0.9257	37.5	0.926	60.9379	0.9307	68.88	0.923	39.6335	0.9202	39.9153	--	--
0.9277	43.0787	0.9285	37.58	0.9287	61.0324	0.9335	69.0833	0.9257	39.7481	0.9232	39.9997	--	--
0.9305	43.2292	0.9315	37.71	0.9315	61.1425	0.9362	69.2867	0.9285	39.943	0.926	40.1294	--	--
0.9335	43.3454	0.9342	37.82	0.9342	61.2843	0.9392	69.47	0.9312	40.1266	0.9287	40.2723	--	--
0.9362	43.4736	0.937	37.81	0.937	61.4726	0.942	69.6322	0.934	40.3102	0.9315	40.389	--	--
0.939	43.5663	0.9397	38	0.9397	61.5672	0.9447	69.8156	0.9367	40.5163	0.9342	40.4865	--	--
0.9417	43.6825	0.9425	38.2	0.9425	61.6299	0.9475	69.9578	0.9397	40.6773	0.937	40.5901	--	--
0.9445	43.7873	0.9452	38.36	0.9452	61.74	0.9502	70.06	0.9425	40.849	0.9397	40.7199	--	--
0.9472	43.8451	0.9482	38.5	0.9482	61.8509	0.953	70.2022	0.9452	40.9637	0.9425	40.8043	--	--
0.9502	44.0082	0.951	38.63	0.951	62.0391	0.9557	70.3644	0.948	41.2732	0.9452	40.9535	--	--
0.9527	44.1244	0.9537	38.71	0.9537	62.1655	0.9585	70.5889	0.9507	41.4455	0.9482	41.0316	--	--
0.9555	44.2521	0.9565	38.74	0.9565	62.2437	0.9612	70.71	0.9535	41.6291	0.951	41.1291	--	--
0.9585	44.3448	0.9592	38.97	0.9592	62.3383	0.964	70.8733	0.9562	41.8584	0.9537	41.2199	--	--
0.9612	44.473	0.962	39.13	0.962	62.5111	0.9667	71.0356	0.959	41.9041	0.9565	41.317	--	--
0.964	44.5543	0.965	39.22	0.9647	62.6211	0.9695	71.2189	0.9617	42.1222	0.9592	41.4404	--	--
0.9667	44.647	0.9675	39.33	0.9675	62.7002	0.9725	71.4422	0.9647	42.2939	0.962	41.5638	--	--
0.9695	44.8102	0.9705	39.43	0.9702	62.8257	0.9752	71.5444	0.9675	42.5232	0.9647	41.7	--	--
0.9722	44.9143	0.9732	39.47	0.973	62.983	0.978	71.7067	0.9702	42.6842	0.9675	41.7975	--	--
0.975	45.0076	0.976	39.65	0.9757	63.1094	0.9807	71.8089	0.973	42.8903	0.9702	41.8947	--	--
0.9777	45.1003	0.9787	39.85	0.9785	63.2667	0.9835	72.0322	0.9757	43.0852	0.9732	42.005	--	--
0.9805	45.2629	0.9815	40.01	0.9812	63.314	0.9862	72.1133	0.9785	43.2231	0.976	42.0894	--	--
0.9832	45.3562	0.9845	40.22	0.9842	63.424	0.989	72.3167	0.9812	43.3947	0.9787	42.2064	--	--
0.9862	45.4489	0.9872	40.46	0.987	63.5968	0.9917	72.4189	0.984	43.6128	0.9815	42.3362	--	--
0.989	45.5422	0.99	40.49	0.9897	63.6914	0.9945	72.6833	0.9867	43.7732	0.9842	42.4464	--	--
0.9917	45.7048	0.9927	40.66	0.9925	63.8332	0.9975	72.8044	0.9897	43.9455	0.987	42.5309	--	--
0.9945	45.8324	0.9955	40.81	0.9952	63.9115	1.0002	72.9878	0.9925	44.1172	0.9897	42.6539	--	--
0.9972	45.8673	0.9982	40.84	0.998	64.0688	1.003	73.13	0.9952	44.3008	0.9925	42.7837	--	--
1	45.9835	1.001	40.94	1.001	64.1951	1.0057	73.2322	0.998	44.5301	0.9952	42.8681	--	--
1.0027	46.1232	1.0037	41.11	1.0035	64.2416	1.0085	73.4967	1.0007	44.7137	0.998	42.9979	--	--
1.0055	46.2394	1.0065	41.28	1.0065	64.3834	1.0112	73.4967	1.0035	44.8402	1.0007	43.0954	--	--
1.0082	46.367	1.0092	41.59	1.0092	64.4934	1.014	73.7611	1.0062	45.0232	1.0035	43.1862	--	--
1.0112	46.4483	1.0122	41.62	1.012	64.588	1.0167	73.9644	1.0089	45.1723	1.0062	43.2769	--	--
1.014	46.5295	1.015	41.67	1.0147	64.7298	1.0195	74.1067	1.0117	45.4016	1.0089	43.3745	--	--
1.0167	46.6806	1.0177	41.91	1.0175	64.8244	1.0225	74.2289	1.0145	45.5627	1.012	43.4589	--	--
1.0195	46.8203	1.0204	41.99	1.0202	64.8554	1.0252	74.2889	1.0172	45.7456	1.0147	43.5823	--	--
1.0222	46.9016	1.0232	42.05	1.023	65.0754	1.028	74.5133	1.02	45.9066	1.0175	43.7184	--	--
1.025	46.9365	1.026	42.17	1.026	65.17	1.0307	74.6756	1.023	46.067	1.0202	43.8028	--	--
1.0277	47.099	1.0287	42.32	1.0287	65.28	1.0335	74.6967	1.0257	46.2732	1.023	43.9131	--	--
1.0305	47.2502	1.0317	42.47	1.0315	65.4064	1.0362	74.8789	1.0285	46.4687	1.0257	44.0234	--	--
1.0332	47.3079	1.0345	42.62	1.0342	65.5482	1.039	75.0822	1.0312	46.6059	1.0285	44.1273	--	--
1.0362	47.4013	1.0372	42.85	1.0369	65.6583	1.0417	75.3267	1.034	46.7895	1.0312	44.2117	--	--
1.039	47.541	1.04	43.01	1.0397	65.7056	1.0445	75.4278	1.0367	46.9618	1.0342	44.3156	--	--
1.0417	47.6337	1.0427	43.13	1.0425	65.8156	1.0472	75.5711	1.0395	47.1335	1.0369	44.4259	--	--
1.0445	47.7848	1.0455	43.23	1.0452	65.8938	1.05	75.6522	1.0425	47.2826	1.0397	44.5493	--	--
1.0472	47.8775	1.0482	43.28	1.048	66.0666	1.053	75.8756	1.0452	47.443	1.0425	44.6723	--	--
1.05	47.9587	1.051	43.48	1.0507	66.1775	1.0557	76.0378	1.048	47.6378	1.0452	44.7699	--	--
1.0527	48.0635	1.0537	43.75	1.0535	66.2085	1.0585	76.1811	1.0507	47.787	1.048	44.8411	--	--
1.0555	48.1683	1.0567	43.73	1.0565	66.3503	1.0612	76.3233	1.0535	48.1084	1.0507	44.984	--	--
1.0582	48.3073	1.0595	43.77	1.0592	66.5076	1.064	76.5467	1.0562	48.1886	1.0535	45.1075	--	--
1.061	48.3771	1.062	43.98	1.062	66.6022	1.0667	76.5667	1.0592	48.4292	1.0565	45.1918	--	--
1.064	48.5168	1.0647	44.13	1.0647	66.7277	1.0695	76.7911	1.0617	48.6128	1.0592	45.2759	--	--
1.0667	48.633	1.0677	44.19	1.0675	66.8068	1.0725	76.9733	1.0645	48.8076	1.062	45.3734	--	--
1.0695	48.7029	1.0705	44.27	1.0702	66.8696	1.0752	77.1156	1.0672	48.9342	1.0647	45.5163	--	--
1.0722	48.807	1.0732	44.42	1.073	67.0423	1.0779	77.1978	1.0702	49.0144	1.0675	45.594	--	--
1.075	48.8768	1.076	44.56	1.0757	67.1842	1.0807	77.36	1.073	49.255	1.0702	45.6979	--	--
1.0777	49.0051	1.0787	44.67	1.0787	67.1997	1.0835	77.4822	1.0757	49.4499	1.073	45.7954	--	--
1.0805	49.1556	1.0815	44.71	1.0815	67.357	1.0865	77.7056	1.0785	49.6222	1.076	45.9121	--	--
1.0835	49.2489	1.0842	44.88	1.0842	67.5143	1.0892	77.8478	1.0812	49.7939	1.0787	46.0096	--	--
1.0862	49.3537	1.087	45	1.087	67.5779	1.092	77.97	1.084	49.9662	1.0815	46.1003	--	--
1.089	49.5162	1.0897	45.02	1.0897	67.7189	1.0947	78.1533	1.0867	50.1378	1.0842	46.1848	--	--
1.0917	49.586	1.0925	45.26	1.0925	67.7352	1.0975	78.3567	1.0894	50.3214	1.087	46.334	--	--
1.0944	49.6673	1.0955	45.45	1.0952	67.8289	1.1002	78.4789	1.0922	50.4937	1.0897	46.4248	--	--
1.0972	49.7835	1.0982	45.51	1.0982	68.0026	1.103	78.58	1.0952	50.6773	1.0925	46.522	--	--
1.1	49.9111	1.101	45.69	1.101	68.1436	1.1057	78.6822	1.098	50.8722	1.0952	46.6	--	--
1.103	49.9924	1.1037	45.87	1.1037	68.1908	1.1085	78.9056	1.1007	51.0326	1.098	46.7234	--	--
1.1057	50.0622	1.1065	45.86	1.1065	68.2854	1.1112	78.9867	1.1035	51.2162	1.1007	46.8142	--	--
1.1085	50.1556	1.1092	45.99	1.1092	68.4745	1.114	79.1289	1.1062	51.411	1.1037	46.8986	--	--
1.1112	50.2946	1.112	46.12	1.112	68.5218	1.117	79.3122	1.109	51.6059	1.1065	47.0348	--	--
1.114	50.3644	1.1147	46.34	1.115	68.5846	1.1197	79.4544	1.112	51.7895	1.1092	47.1323	--	--
1.1167	50.4571	1.1177	46.52	1.1177	68.6791	1.1224	79.5767	1.1147	51.9386	1.112	47.1908	--	--
1.1195	50.5733	1.1205	46.58	1.1205	68.8364	1.1252	79.6578	1.1172	52.1222	1.1147	47.3206	--	--
1.1222	50.6667	1.1232	46.65	1.1232	68.962	1.128	79.78	1.1202	52.3051	1.1174	47.4372	--	--
1.125	50.7943	1.126	46.75	1.126	68.9938	1.1307	79.9833	1.123	52.4543	1.1202	47.5021	--	--
1.1277	50.8527	1.1287	46.87	1.1287	69.1038	1.1335	80.1867	1.1257	52.6153	1.1232	47.5929	--	--
1.1305	50.9689	1.1315	46.99	1.1315	69.182	1.1362	80.2889	1.1285	52.7983	1.126	47.7032	--	--
1.1332	51.0851	1.1342	47.28	1.1342	69.3866	1.139	80.35	1.1312	52.9474	1.1287	47.7943	--	--
1.1362	51.2013	1.137	47.41	1.137	69.4494	1.142	80.5733	1.1339	53.1309	1.1315	47.8787	--	--
1.139	51.3175	1.1397	47.44	1.1397	69.5285	1.1447	80.7967	1.1367	53.3258	1.1342	48.0213	--	--
1.1417	51.3987	1.1425	47.63	1.1425	69.6385	1.1475	80.8578	1.1397	53.4637	1.137	48.0993	--	--
1.1445	51.5029	1.1452	47.66	1.1452	69.7485	1.1502	80.8578	1.1425	53.6472	1.1397	48.1773	--	--
1.1472	51.5962	1.148	47.78	1.148	69.8431	1.153	81.1222	1.1452	53.8076	1.1427	48.2745	--	--
1.15	51.666	1.151	48.03	1.151	69.9531	1.1557	81.3667	1.148	53.98	1.1452	48.3784	--	--
1.1527	51.7936	1.1537	48.14	1.1537	70.0159	1.1585	81.4067	1.1507	54.2093	1.1482	48.5018	--	--
1.1555	51.8864	1.1565	48.2	1.1565	70.1259	1.1615	81.5089	1.1535	54.3578	1.151	48.5926	--	--
1.1585	51.9682	1.1592	48.35	1.1592	70.2833	1.1642	81.7522	1.1562	54.5877	1.1537	48.6702	--	--
1.1612	52.0724	1.1619	48.52	1.1619	70.3624	1.167	81.9356	1.1592	54.6215	1.1565	48.7482	--	--
1.164	52.1771	1.1647	48.68	1.1647	70.4096	1.1697	82.0378	1.1617	54.7826	1.1592	48.8585	--	--
1.1667	52.2933	1.1675	48.69	1.1677	70.4879	1.1725	82.0578	1.1647	55.0464	1.1619	48.9755	--	--
1.1695	52.4209	1.1702	48.86	1.1705	70.567	1.1752	82.2811	1.1672	55.1949	1.1647	49.0532	--	--
1.1722	52.4794	1.173	49.02	1.1732	70.7088	1.178	82.4233	1.1702	55.287	1.1675	49.1571	--	--
1.175	52.6191	1.1757	49.16	1.176	70.8498	1.1807	82.6067	1.173	55.4706	1.1702	49.2546	--	--
1.1777	52.7232	1.1787	49.18	1.1787	70.9289	1.1835	82.6067	1.1757	55.6541	1.173	49.3582	--	--
1.1807	52.7816	1.1815	49.37	1.1815	71.0234	1.1862	82.7489	1.1785	55.8258	1.1757	49.4425	--	--
1.1835	52.8857	1.1842	49.5	1.1842	71.1335	1.189	82.9322	1.1812	55.9749	1.1785	49.5401	--	--
1.1862	53.014	1.187	49.51	1.187	71.2117	1.1917	83.1156	1.184	56.1472	1.1815	49.605	--	--
1.189	53.1067	1.1897	49.65	1.1897	71.3063	1.1945	83.2167	1.1867	56.2964	1.1842	49.7021	--	--
1.1917	53.2349	1.1925	49.83	1.1925	71.4008	1.1972	83.2978	1.1897	56.4449	1.187	49.8255	--	--
1.1945	53.3276	1.1952	49.9	1.1955	71.5263	1.2	83.44	1.1925	56.6059	1.1897	49.9036	--	--
1.1972	53.4203	1.198	50.04	1.1982	71.6527	1.2027	83.6644	1.1952	56.7663	1.1925	50.0007	--	--
1.2	53.5365	1.201	50.27	1.201	71.7473	1.2055	83.7456	1.198	56.9267	1.1952	50.111	--	--
1.2027	53.6298	1.2037	50.31	1.2037	71.81	1.2085	83.8678	1.2007	57.1103	1.198	50.2085	--	--
1.2055	53.7111	1.2065	50.35	1.2065	71.8882	1.2112	83.9689	1.2035	57.2939	1.201	50.2798	--	--
1.2082	53.7689	1.2092	50.51	1.2092	72.0301	1.214	84.1322	1.2062	57.4311	1.2037	50.3901	--	--
1.211	53.9086	1.212	50.69	1.212	72.1083	1.2167	84.2744	1.209	57.5802	1.2065	50.4681	--	--
1.214	54.0483	1.215	50.79	1.2147	72.1874	1.2194	84.2944	1.2117	57.7638	1.2092	50.533	--	--
1.2167	54.0946	1.2177	50.87	1.2175	72.3129	1.2222	84.4778	1.2144	57.9016	1.212	50.65	--	--
1.2194	54.1994	1.2205	51.06	1.2202	72.423	1.225	84.7822	1.2175	58.0508	1.2147	50.7667	--	--
1.2222	54.3156	1.2232	51.23	1.223	72.502	1.228	84.8433	1.2202	58.1535	1.2175	50.8511	--	--
1.225	54.4197	1.226	51.27	1.2257	72.5811	1.2307	84.8844	1.223	58.3145	1.2202	50.955	--	--
1.2277	54.513	1.2287	51.36	1.2285	72.6439	1.2335	84.9856	1.2257	58.4862	1.223	51.0394	--	--
1.2305	54.5594	1.2315	51.51	1.2312	72.7385	1.2362	85.23	1.2285	58.6466	1.226	51.1238	--	--
1.2332	54.687	1.2342	51.61	1.2342	72.9112	1.239	85.3522	1.2312	58.8647	1.2287	51.234	--	--
1.2359	54.8267	1.237	51.69	1.237	72.9895	1.2417	85.4333	1.234	58.9793	1.2315	51.3248	--	--
1.2387	54.9194	1.24	51.75	1.2397	73.0531	1.2445	85.6567	1.2367	59.1516	1.2342	51.4156	--	--
1.2417	54.9892	1.2427	51.88	1.2424	73.1786	1.2474	85.7589	1.2397	59.2888	1.237	51.5326	--	--
1.2445	55.1168	1.2455	52.05	1.2452	73.2413	1.2502	85.86	1.2424	59.438	1.2397	51.617	--	--
1.2472	55.1987	1.2482	52.22	1.248	73.3987	1.253	85.9011	1.2452	59.5758	1.2424	51.7011	--	--
1.25	55.2914	1.251	52.29	1.251	73.4141	1.2557	86.0844	1.248	59.7137	1.2452	51.7855	--	--
1.2527	55.3962	1.2537	52.31	1.2537	73.4305	1.2585	86.2467	1.2507	59.9198	1.2482	51.9025	--	--
1.2555	55.466	1.2565	52.42	1.2565	73.6033	1.2612	86.47	1.2535	60.0113	1.251	51.9869	--	--
1.2585	55.5936	1.2595	52.63	1.2592	73.7451	1.264	86.45	1.2562	60.1259	1.2535	52.0777	--	--
1.2612	55.7213	1.2622	52.76	1.262	73.8079	1.2667	86.5311	1.2589	60.3672	1.2565	52.1816	--	--
1.264	55.8025	1.265	52.79	1.2647	73.8869	1.2695	86.7956	1.2617	60.4699	1.2592	52.2592	--	--
1.2667	55.861	1.2677	52.87	1.2675	74.0279	1.2722	86.9178	1.2645	60.6654	1.262	52.3503	--	--
1.2695	55.9771	1.2704	52.95	1.2702	74.107	1.275	86.9989	1.2675	60.7801	1.2647	52.4606	--	--
1.2722	56.1048	1.2732	53.02	1.273	74.1698	1.278	87.06	1.2702	60.9173	1.2675	52.5773	--	--
1.275	56.1981	1.276	53.21	1.2757	74.2489	1.2807	87.2233	1.273	61.0094	1.2702	52.6422	--	--
1.2777	56.2673	1.2787	53.28	1.2787	74.3426	1.2835	87.4667	1.2757	61.1466	1.273	52.7461	--	--
1.2805	56.3371	1.2815	53.17	1.2815	74.4217	1.2862	87.5689	1.2785	61.3076	1.2757	52.8305	--	--
1.2835	56.4533	1.2845	53.3	1.2842	74.5472	1.289	87.5689	1.2812	61.5138	1.2787	52.8954	--	--
1.2862	56.5232	1.2872	53.54	1.2869	74.6417	1.2917	87.7111	1.284	61.5827	1.2815	52.9993	--	--
1.289	56.6279	1.29	53.7	1.2897	74.689	1.2945	87.8944	1.2867	61.7199	1.2842	53.1032	--	--
1.2917	56.6743	1.2927	54.03	1.2925	74.799	1.2972	88.0978	1.2895	61.9267	1.2869	53.1808	--	--
1.2945	56.7905	1.2955	54.07	1.2952	74.9254	1.3	88.1378	1.2922	62.0758	1.2897	53.2653	--	--
1.2972	56.9067	1.2982	54.05	1.298	75.0036	1.3027	88.26	1.2952	62.1673	1.2925	53.3823	--	--
1.3	56.9994	1.301	54.17	1.3007	75.0827	1.3057	88.4433	1.298	62.3277	1.2952	53.4599	--	--
1.3027	57.0343	1.3037	54.33	1.3035	75.1455	1.3085	88.5856	1.3007	62.4543	1.298	53.5638	--	--
1.3055	57.1854	1.3065	54.39	1.3065	75.271	1.3112	88.5656	1.3035	62.5915	1.3007	53.6613	--	--
1.3082	57.3016	1.3095	54.59	1.3092	75.3501	1.314	88.7478	1.3062	62.718	1.3035	53.7716	--	--
1.311	57.3479	1.312	54.71	1.312	75.4601	1.3167	88.9511	1.309	62.9242	1.3065	53.856	--	--
1.3137	57.4876	1.315	54.9	1.3147	75.5229	1.3195	89.0733	1.312	63.062	1.3092	53.9337	--	--
1.3164	57.6038	1.3177	54.98	1.3175	75.6175	1.3225	89.1144	1.3147	63.1648	1.312	54.0248	--	--
1.3195	57.6737	1.3205	55.11	1.3202	75.6647	1.325	89.2367	1.3175	63.2801	1.3147	54.1156	--	--
1.3222	57.7784	1.3232	55.29	1.323	75.743	1.3279	89.3578	1.3202	63.4286	1.3175	54.2064	--	--
1.325	57.8362	1.326	55.54	1.326	75.8693	1.3307	89.48	1.323	63.532	1.3202	54.3103	--	--
1.3277	57.941	1.3287	55.66	1.3287	75.9794	1.3335	89.6433	1.3257	63.6579	1.3232	54.4142	--	--
1.3305	58.0337	1.3315	55.76	1.3315	76.0421	1.3362	89.7644	1.3285	63.8415	1.326	54.4918	--	--
1.3332	58.1149	1.3342	55.94	1.3342	76.1204	1.339	89.9278	1.3312	63.9217	1.3287	54.583	--	--
1.3362	58.2197	1.337	56	1.337	76.1994	1.342	90.0289	1.3342	64.0595	1.3315	54.6738	--	--
1.339	58.313	1.3397	55.99	1.3397	76.2467	1.3447	90.09	1.3367	64.1974	1.3342	54.7582	--	--
1.3417	58.3708	1.3425	56.07	1.3425	76.3568	1.3475	90.1711	1.3397	64.3465	1.337	54.8426	--	--
1.3444	58.5333	1.3452	56.13	1.3455	76.4513	1.3502	90.3544	1.3425	64.4837	1.3397	54.9787	--	--
1.3472	58.5917	1.348	56.27	1.3482	76.5296	1.353	90.5378	1.3452	64.6215	1.3425	55.0372	--	--
1.35	58.6495	1.351	56.37	1.351	76.6241	1.3557	90.5989	1.348	64.7588	1.3452	55.1344	--	--
1.3527	58.7429	1.3537	56.46	1.3537	76.7187	1.3585	90.7	1.3507	64.8734	1.348	55.2319	--	--
1.3555	58.894	1.3565	56.63	1.3565	76.7814	1.3615	90.8422	1.3535	65.0113	1.351	55.3163	--	--
1.3582	58.9867	1.3592	56.81	1.3592	76.876	1.3642	91.0256	1.3562	65.1836	1.3537	55.4135	--	--
1.3612	59.033	1.362	56.9	1.362	76.9706	1.367	91.0867	1.359	65.3095	1.3565	55.5174	--	--
1.364	59.1264	1.3647	56.99	1.365	77.0651	1.3697	91.2089	1.3617	65.4242	1.3592	55.6082	--	--
1.3667	59.1841	1.3677	57.15	1.3677	77.1906	1.3724	91.3311	1.3647	65.5959	1.362	55.6798	--	--
1.3695	59.2889	1.3705	57.25	1.3705	77.2697	1.3752	91.6156	1.3674	65.6993	1.3647	55.7574	--	--
1.3722	59.4165	1.3732	57.45	1.3732	77.3634	1.378	91.6156	1.3702	65.8597	1.3674	55.855	--	--
1.375	59.4864	1.376	57.61	1.376	77.4425	1.3807	91.7378	1.373	65.9862	1.3702	55.9589	--	--
1.3777	59.5676	1.3787	57.71	1.3787	77.4735	1.3837	91.88	1.3757	66.0664	1.373	56.056	--	--
1.3805	59.6838	1.3815	57.87	1.3815	77.5207	1.3865	92.0022	1.3785	66.25	1.376	56.1599	--	--
1.3835	59.7771	1.3842	57.92	1.3842	77.6626	1.3892	92.1233	1.3812	66.3991	1.3787	56.2507	--	--
1.3862	59.8698	1.387	58.02	1.387	77.7099	1.392	92.1844	1.3842	66.4906	1.3815	56.3546	--	--
1.389	59.9397	1.3897	58.13	1.3897	77.7726	1.3947	92.2867	1.387	66.594	1.3842	56.4131	--	--
1.3917	60.0444	1.3925	58.2	1.3925	77.8827	1.3975	92.4089	1.3897	66.7657	1.387	56.4844	--	--
1.3945	60.1721	1.3954	58.37	1.3952	78.04	1.4002	92.5511	1.3925	66.8803	1.3897	56.5819	--	--
1.3972	60.207	1.3982	58.39	1.398	78.1036	1.403	92.6733	1.3952	67.0182	1.3925	56.6791	--	--
1.4	60.2533	1.401	58.6	1.401	78.1818	1.406	92.7133	1.398	67.2018	1.3954	56.7699	--	--
1.4027	60.3581	1.4037	58.64	1.4037	78.2136	1.4087	92.9167	1.4007	67.2588	1.3982	56.861	--	--
1.4055	60.4622	1.4065	58.59	1.4065	78.3237	1.4115	92.9978	1.4035	67.3966	1.401	56.9454	--	--
1.4085	60.6133	1.4092	58.66	1.4092	78.4182	1.4142	93.1	1.4062	67.5683	1.4037	57.0294	--	--
1.4112	60.6718	1.4119	58.83	1.4119	78.4492	1.417	93.2222	1.4092	67.6485	1.4065	57.1138	--	--
1.414	60.7295	1.4147	59	1.4147	78.5755	1.4197	93.3233	1.4119	67.8208	1.4092	57.2177	--	--
1.4167	60.8229	1.4175	59.14	1.4175	78.6383	1.4225	93.4456	1.4147	67.8785	1.4119	57.2826	--	--
1.4195	60.9505	1.4202	59.31	1.4202	78.7483	1.4252	93.5267	1.4175	67.9812	1.4147	57.3475	--	--
1.4222	61.0203	1.423	59.44	1.4232	78.8429	1.4282	93.69	1.4202	68.1761	1.4175	57.4773	--	--
1.425	61.0902	1.426	59.54	1.426	78.8902	1.431	93.7511	1.423	68.2337	1.4202	57.5553	--	--
1.4277	61.2292	1.4287	59.57	1.4287	78.9529	1.4337	93.9744	1.4257	68.406	1.423	57.6138	--	--
1.4305	61.3105	1.4315	59.7	1.4315	79.063	1.4365	94.0144	1.4285	68.463	1.4257	57.7369	--	--
1.4335	61.4267	1.4342	59.85	1.4342	79.1412	1.439	94.1578	1.4312	68.6353	1.4287	57.8149	--	--
1.4362	61.4267	1.437	59.98	1.437	79.173	1.442	94.2389	1.434	68.7036	1.4315	57.8993	--	--
1.439	61.5549	1.4397	60.03	1.4397	79.2676	1.4447	94.3811	1.437	68.8872	1.4342	57.9706	--	--
1.4417	61.6013	1.4425	60.24	1.4425	79.3776	1.4475	94.4622	1.4397	68.933	1.437	58.0808	--	--
1.4445	61.7175	1.4452	60.35	1.4452	79.4876	1.4502	94.6044	1.4425	69.1165	1.4397	58.1394	--	--
1.4472	61.7987	1.4482	60.48	1.4482	79.5031	1.4529	94.7067	1.4452	69.2312	1.4427	58.2497	--	--
1.45	61.9035	1.451	60.61	1.451	79.5667	1.4557	94.7878	1.448	69.3346	1.4452	58.3535	--	--
1.4527	62.0311	1.4537	60.71	1.4535	79.614	1.4587	94.9911	1.4507	69.5407	1.448	58.4184	--	--
1.4555	62.1009	1.4565	60.79	1.4562	79.7713	1.4615	95.0322	1.4535	69.5871	1.451	58.5028	--	--
1.4582	62.1473	1.4592	60.95	1.4592	79.865	1.4642	95.1533	1.4562	69.6899	1.4537	58.5808	--	--
1.4612	62.2171	1.4622	61.08	1.462	79.865	1.467	95.2556	1.4592	69.7819	1.4565	58.678	--	--
1.464	62.3333	1.465	61.22	1.4647	79.9596	1.4697	95.4178	1.4617	69.9424	1.4592	58.7429	--	--
1.4667	62.4609	1.4677	61.31	1.4675	80.086	1.4725	95.4989	1.4647	69.9994	1.462	58.8404	--	--
1.4694	62.5422	1.4705	61.39	1.4702	80.1797	1.4752	95.6011	1.4675	70.1604	1.4647	58.9117	--	--
1.4722	62.6006	1.4732	61.45	1.473	80.2433	1.478	95.8044	1.4702	70.3095	1.4675	58.9702	--	--
1.475	62.6705	1.476	61.51	1.4757	80.2588	1.4807	95.9067	1.473	70.4242	1.4702	59.0674	--	--
1.4777	62.7518	1.4787	61.72	1.4785	80.4006	1.4835	95.9267	1.4757	70.5501	1.4732	59.139	--	--
1.4805	62.8679	1.4815	61.9	1.4815	80.4634	1.4862	96.0689	1.4785	70.6191	1.476	59.2493	--	--
1.4832	62.9257	1.4842	61.97	1.4842	80.5734	1.489	96.2311	1.4812	70.8026	1.4787	59.3401	--	--
1.4862	63.0076	1.487	62.07	1.487	80.6516	1.4917	96.3333	1.484	70.9054	1.4815	59.405	--	--
1.489	63.1467	1.49	62.07	1.4897	80.6834	1.4947	96.5167	1.4867	70.9399	1.4842	59.4699	--	--
1.4917	63.193	1.4927	62.2	1.4924	80.8407	1.4974	96.4956	1.4897	71.1234	1.487	59.5411	--	--
1.4945	63.3092	1.4955	62.35	1.4952	80.9035	1.5002	96.6789	1.4924	71.4449	1.4897	59.6386	--	--
1.4972	63.379	1.4982	62.52	1.498	80.9198	1.503	96.8211	1.4952	71.3872	1.4924	59.7035	--	--
1.5	63.4838	1.501	62.64	1.5007	81.0299	1.5057	96.8411	1.498	71.4674	1.4952	59.7879	--	--
1.5027	63.5765	1.5037	62.72	1.5037	81.1244	1.5085	96.9233	1.5007	71.6165	1.498	59.9046	--	--
1.5055	63.6578	1.5065	62.77	1.5065	81.1872	1.5112	97.0244	1.5035	71.8227	1.5007	59.9436	--	--
1.5082	63.7162	1.5092	62.96	1.5089	81.2654	1.514	97.1878	1.5062	71.8691	1.5037	60.0475	--	--
1.511	63.821	1.5122	63.01	1.5117	81.3127	1.5167	97.2078	1.5089	72.0063	1.5062	60.1447	--	--
1.5137	63.8787	1.515	62.99	1.5147	81.4073	1.5195	97.33	1.5117	72.1209	1.5089	60.2096	--	--
1.5167	63.9721	1.5177	63.02	1.5175	81.5173	1.5222	97.4922	1.5145	72.2819	1.512	60.2358	--	--
1.5195	64.0883	1.5204	63.2	1.5202	81.6273	1.5252	97.6144	1.5175	72.3503	1.5147	60.3394	--	--
1.5222	64.146	1.5232	63.3	1.523	81.6119	1.528	97.7567	1.5202	72.5226	1.5175	60.45	--	--
1.525	64.2508	1.526	63.55	1.5257	81.7064	1.5307	97.7767	1.523	72.5683	1.5202	60.5018	--	--
1.5277	64.3435	1.529	63.63	1.5285	81.8165	1.5335	97.9189	1.5257	72.6485	1.523	60.6057	--	--
1.5305	64.4248	1.5317	63.75	1.5312	81.8637	1.5362	98.0411	1.5285	73.1761	1.5257	60.6769	--	--
1.5332	64.4597	1.5345	63.89	1.5342	81.9738	1.539	98.2244	1.5312	72.8665	1.5285	60.7614	--	--
1.536	64.5994	1.5372	63.94	1.5369	81.9583	1.5417	98.2444	1.534	73.0846	1.5315	60.8067	--	--
1.5387	64.6806	1.54	64.04	1.5397	82.0683	1.5445	98.3867	1.5369	73.2794	1.5342	60.917	--	--
1.5415	64.7505	1.5427	64.21	1.5425	82.2093	1.5475	98.4889	1.5397	73.3941	1.5369	60.9886	--	--
1.5445	64.7968	1.5455	64.24	1.5452	82.2729	1.5502	98.6511	1.5425	73.4511	1.5397	61.0404	--	--
1.5472	64.913	1.5482	64.39	1.548	82.3039	1.553	98.7122	1.5452	73.5545	1.5425	61.1312	--	--
1.55	65.0178	1.551	64.62	1.5507	82.3667	1.5557	98.8344	1.548	73.7036	1.5455	61.2156	--	--
1.5527	65.0991	1.554	64.63	1.5535	82.524	1.5585	98.9767	1.5507	73.8415	1.5482	61.2936	--	--
1.5555	65.1454	1.5567	64.61	1.5562	82.5558	1.5612	99.0378	1.5535	73.9674	1.551	61.378	--	--
1.5582	65.2387	1.5595	64.81	1.5592	82.603	1.564	99.18	1.5562	74.1053	1.5537	61.4819	--	--
1.561	65.3314	1.5622	64.92	1.562	82.6658	1.5667	99.2611	1.559	74.1623	1.5565	61.5468	--	--
1.5637	65.4241	1.565	65.07	1.5647	82.7922	1.5695	99.4244	1.5617	74.2657	1.5592	61.6181	--	--
1.5664	65.5289	1.5677	65.11	1.5675	82.8386	1.5722	99.5256	1.5647	74.3916	1.562	61.6894	--	--
1.5695	65.5873	1.5705	65.11	1.5702	82.9332	1.575	99.5667	1.5675	74.5639	1.5647	61.7674	--	--
1.5722	65.6222	1.5732	65.16	1.573	82.965	1.5777	99.6278	1.5702	74.6441	1.5675	61.8582	--	--
1.575	65.7727	1.576	65.37	1.5757	83.075	1.5807	99.79	1.573	74.77	1.5702	61.9425	--	--
1.5777	65.8311	1.5787	65.47	1.5787	83.1378	1.5835	99.9122	1.5757	74.8503	1.5732	62.0138	--	--
1.5805	65.9009	1.5815	65.47	1.5815	83.2478	1.5862	99.9733	1.5785	75.0226	1.576	62.0918	--	--
1.5835	65.9359	1.5845	65.71	1.5842	83.2641	1.589	100.116	1.5812	75.1485	1.5787	62.1436	--	--
1.586	66.0749	1.5872	65.84	1.587	83.2951	1.5917	100.218	1.5842	75.2287	1.5815	62.2152	--	--
1.589	66.1448	1.59	65.87	1.5897	83.4051	1.5944	100.339	1.587	75.3321	1.5842	62.3192	--	--
1.5917	66.226	1.5927	65.89	1.5925	83.4842	1.5975	100.522	1.5897	75.4925	1.587	62.4489	--	--
1.5944	66.2959	1.5955	66.09	1.5952	83.6097	1.6002	100.542	1.5922	75.6303	1.5897	62.4812	--	--
1.5972	66.4006	1.5982	66.26	1.5982	83.5788	1.603	100.664	1.5952	75.6873	1.5925	62.533	--	--
1.6	66.4819	1.601	66.33	1.601	83.6888	1.6057	100.746	1.598	75.8941	1.5952	62.6369	--	--
1.6027	66.5517	1.6037	66.39	1.6037	83.7988	1.6085	100.828	1.6007	75.9743	1.598	62.7018	--	--
1.6055	66.5981	1.6065	66.62	1.6065	83.7834	1.6112	100.909	1.6035	76.0088	1.6007	62.7925	--	--
1.6085	66.7029	1.6092	66.77	1.6092	83.9407	1.614	100.99	1.6062	76.1579	1.6037	62.8575	--	--
1.6112	66.8305	1.612	66.66	1.612	83.9716	1.6167	101.173	1.609	76.3296	1.6065	62.9614	--	--
1.614	66.9117	1.6147	66.8	1.6147	84.0507	1.6195	101.254	1.6117	76.4442	1.6092	63.0199	--	--
1.6167	67.0044	1.6174	66.91	1.6174	84.1762	1.6224	101.397	1.6145	76.5132	1.612	63.0911	--	--
1.6195	67.0514	1.6202	66.95	1.6205	84.1917	1.6252	101.499	1.6174	76.6165	1.6147	63.1883	--	--
1.6222	67.1092	1.6232	67.09	1.6232	84.3026	1.628	101.58	1.6202	76.708	1.6174	63.2337	--	--
1.625	67.1791	1.626	67.25	1.626	84.3026	1.6307	101.722	1.623	76.8001	1.6202	63.3571	--	--
1.6277	67.2489	1.6287	67.33	1.6287	84.4436	1.6335	101.742	1.6257	76.9831	1.623	63.3961	--	--
1.6305	67.3187	1.6315	67.4	1.6315	84.4909	1.6362	101.884	1.6285	77.0752	1.626	63.4543	--	--
1.6335	67.4349	1.6342	67.43	1.6342	84.5072	1.6392	102.028	1.6312	77.1667	1.6287	63.5518	--	--
1.6362	67.4927	1.637	67.67	1.637	84.5536	1.642	102.149	1.6339	77.2813	1.6315	63.6294	--	--
1.639	67.586	1.6397	67.83	1.6397	84.6955	1.6447	102.17	1.6367	77.396	1.6342	63.6752	--	--
1.6417	67.6552	1.6425	68.01	1.6425	84.8218	1.6475	102.332	1.6397	77.4994	1.637	63.7855	--	--
1.6445	67.7137	1.6452	68.01	1.6455	84.8218	1.6502	102.373	1.6425	77.6028	1.6397	63.8567	--	--
1.6472	67.8063	1.6482	68.06	1.6482	84.8846	1.653	102.536	1.6452	77.7744	1.6425	63.9475	--	--
1.6502	67.9225	1.651	68.24	1.651	84.9628	1.6557	102.556	1.648	77.8778	1.6455	63.9929	--	--
1.653	68.0159	1.6537	68.44	1.6537	85.0419	1.6585	102.678	1.6507	77.9925	1.6482	64.0968	--	--
1.6557	68.0387	1.6565	68.45	1.6565	85.1201	1.6612	102.82	1.6535	78.0959	1.651	64.1681	--	--
1.6585	68.1321	1.6592	68.59	1.6592	85.1674	1.6642	102.962	1.6562	78.1648	1.6537	64.2071	--	--
1.6612	68.2597	1.662	68.66	1.662	85.1992	1.667	103.044	1.6592	78.302	1.6565	64.3301	--	--
1.664	68.3295	1.6647	68.74	1.6647	85.262	1.6697	103.064	1.662	78.4054	1.6592	64.395	--	--
1.6667	68.3295	1.6675	68.91	1.6677	85.372	1.6725	103.187	1.6647	78.4624	1.662	64.4536	--	--
1.6695	68.4457	1.6705	68.94	1.6705	85.4821	1.6752	103.369	1.6675	78.6234	1.665	64.5184	--	--
1.6722	68.5619	1.673	69.05	1.6732	85.4821	1.678	103.512	1.6702	78.7381	1.6675	64.5965	--	--
1.675	68.6317	1.676	69.21	1.676	85.5766	1.6807	103.471	1.673	78.8872	1.6705	64.6482	--	--
1.678	68.6781	1.6787	69.28	1.6787	85.6712	1.6835	103.613	1.6757	78.933	1.6732	64.7262	--	--
1.6805	68.7359	1.6815	69.43	1.6815	85.7339	1.6862	103.694	1.6785	79.0934	1.676	64.8365	--	--
1.6835	68.8406	1.6842	69.55	1.6842	85.7494	1.689	103.776	1.6812	79.1736	1.6787	64.8947	--	--
1.6862	68.9105	1.687	69.72	1.687	85.844	1.6917	103.858	1.684	79.3114	1.6815	64.9468	--	--
1.689	69.0032	1.6897	69.75	1.6897	85.954	1.6945	103.919	1.6867	79.4142	1.6842	65.0376	--	--
1.6917	69.0381	1.6925	69.88	1.6925	85.9703	1.6975	104.142	1.6897	79.552	1.687	65.122	--	--
1.6945	69.1429	1.6955	69.94	1.6952	86.0013	1.7002	104.284	1.6925	79.6209	1.6897	65.1801	--	--
1.6972	69.2241	1.6982	70.06	1.6982	86.0486	1.703	104.284	1.6952	79.7813	1.6927	65.2709	--	--
1.7	69.294	1.701	70.1	1.701	86.1904	1.7057	104.407	1.698	79.8271	1.6955	65.3553	--	--
1.7027	69.3752	1.7037	70.26	1.7037	86.2532	1.7085	104.529	1.7007	79.9994	1.6982	65.4138	--	--
1.7055	69.4451	1.7065	70.32	1.7065	86.3159	1.7112	104.63	1.7035	80.114	1.701	65.4851	--	--
1.7082	69.5378	1.7092	70.26	1.7092	86.4423	1.714	104.671	1.7062	80.2287	1.7037	65.5631	--	--
1.7112	69.6425	1.712	70.28	1.712	86.3787	1.717	104.711	1.709	80.2976	1.7065	65.6213	--	--
1.714	69.6775	1.7147	70.44	1.7147	86.4887	1.7195	104.874	1.7117	80.4348	1.7092	65.7057	--	--
1.7167	69.7473	1.7175	70.79	1.7175	86.6306	1.7225	105.017	1.7147	80.4925	1.712	65.7837	--	--
1.7195	69.8635	1.7205	70.92	1.7202	86.6778	1.7252	105.078	1.7175	80.6184	1.7147	65.855	--	--
1.7222	69.9676	1.7232	70.79	1.7232	86.6469	1.728	105.159	1.7202	80.7563	1.7175	65.9262	--	--
1.725	70.0025	1.726	71.04	1.726	86.7724	1.7307	105.24	1.723	80.8822	1.7205	66.0106	--	--
1.7277	70.0375	1.7287	71.16	1.7287	86.8979	1.7335	105.382	1.7257	80.9743	1.7232	66.0887	--	--
1.7305	70.1187	1.7315	71.1	1.7315	86.9142	1.7362	105.484	1.7285	81.0313	1.726	66.1468	--	--
1.7332	70.2121	1.7342	71.17	1.7342	86.9452	1.739	105.566	1.7312	81.1692	1.7287	66.2507	--	--
1.7362	70.3168	1.737	71.34	1.737	87.0398	1.742	105.627	1.734	81.2951	1.7315	66.3025	--	--
1.739	70.3632	1.7397	71.5	1.7397	87.1188	1.7447	105.728	1.7367	81.3866	1.7342	66.3287	--	--
1.7417	70.4559	1.7425	71.57	1.7425	87.1498	1.7475	105.85	1.7395	81.4787	1.737	66.4128	--	--
1.7445	70.5022	1.7455	71.54	1.7452	87.1653	1.7502	105.952	1.7422	81.5934	1.7397	66.4844	--	--
1.7472	70.6419	1.7482	71.7	1.748	87.3234	1.753	106.053	1.7452	81.7193	1.7427	66.5234	--	--
1.75	70.6654	1.751	71.76	1.751	87.3071	1.7557	106.136	1.748	81.7882	1.7455	66.666	--	--
1.7527	70.7117	1.7537	71.67	1.7537	87.449	1.7585	106.217	1.7507	81.9029	1.7482	66.7177	--	--
1.7555	70.8394	1.7565	71.85	1.7565	87.4808	1.7612	106.318	1.7535	82.052	1.7507	66.7567	--	--
1.7585	70.9327	1.7592	71.86	1.7592	87.5435	1.764	106.44	1.7562	82.0746	1.7535	66.8153	--	--
1.7612	70.9791	1.762	71.9	1.762	87.5745	1.7667	106.521	1.759	82.2356	1.7565	66.906	--	--
1.764	71.1067	1.7647	72.02	1.7647	87.7163	1.7695	106.643	1.7617	82.3384	1.7592	66.9773	--	--
1.7667	71.153	1.7677	72.27	1.7675	87.7636	1.7722	106.746	1.7645	82.453	1.762	67.0358	--	--
1.7695	71.2229	1.7705	72.24	1.7702	87.8109	1.775	106.766	1.7675	82.5219	1.7647	67.133	--	--
1.7722	71.2464	1.7732	72.4	1.773	87.8736	1.778	106.867	1.7702	82.5677	1.7675	67.1787	--	--
1.775	71.3276	1.776	72.5	1.776	87.9837	1.7807	107.03	1.773	82.6823	1.7702	67.2046	--	--
1.7777	71.4203	1.7787	72.65	1.7787	88.0464	1.7835	107.111	1.7757	82.7744	1.773	67.3082	--	--
1.7805	71.4902	1.7815	72.84	1.7815	88.0937	1.7862	107.091	1.7785	82.8778	1.7757	67.3993	--	--
1.7832	71.56	1.7842	72.89	1.7842	88.1255	1.789	107.273	1.7812	83.0269	1.7785	67.4379	--	--
1.786	71.6298	1.787	72.88	1.787	88.1883	1.7917	107.376	1.784	83.1071	1.7815	67.5418	--	--
1.789	71.6876	1.7897	72.99	1.7897	88.2828	1.7945	107.396	1.7867	83.1986	1.7842	67.5614	--	--
1.7917	71.8152	1.7925	73.14	1.7925	88.3611	1.7975	107.417	1.7897	83.3133	1.787	67.6457	--	--
1.7945	71.9314	1.7955	73.23	1.7952	88.3611	1.8002	107.62	1.7922	83.3935	1.7897	67.7301	--	--
1.7972	71.9314	1.7982	73.35	1.798	88.4247	1.803	107.721	1.7952	83.5082	1.7925	67.795	--	--
1.8	71.9549	1.801	73.46	1.8007	88.5029	1.8057	107.843	1.798	83.6228	1.7955	67.8663	--	--
1.8027	72.0362	1.8037	73.49	1.8035	88.582	1.8085	107.924	1.8007	83.7375	1.7982	67.9376	--	--
1.8055	72.1759	1.8065	73.69	1.8065	88.5975	1.8112	108.027	1.8037	83.8296	1.801	68.0025	--	--
1.8082	72.2336	1.8092	73.73	1.8092	88.6602	1.814	108.108	1.8062	83.9323	1.8037	68.061	--	--
1.811	72.28	1.812	73.71	1.812	88.7393	1.8167	108.25	1.809	84.0702	1.8065	68.1454	--	--
1.8137	72.327	1.815	73.84	1.8147	88.8339	1.8195	108.25	1.8117	84.1616	1.8092	68.1972	--	--
1.8167	72.4546	1.8177	74.05	1.8175	88.9276	1.8225	108.392	1.8147	84.2538	1.812	68.2557	--	--
1.8195	72.5359	1.8205	74.12	1.8205	89.0067	1.8252	108.453	1.8175	84.2882	1.8147	68.3401	--	--
1.8222	72.5708	1.8232	74.23	1.823	88.9912	1.828	108.616	1.8202	84.4142	1.8177	68.4113	--	--
1.825	72.6406	1.826	74.44	1.8257	89.0539	1.8307	108.657	1.823	84.5288	1.8205	68.4957	--	--
1.8277	72.7333	1.8287	74.59	1.8285	89.1012	1.8335	108.697	1.8257	84.6435	1.8232	68.5475	--	--
1.8305	72.8381	1.8315	74.72	1.8315	89.164	1.8362	108.799	1.8285	84.7237	1.826	68.6188	--	--
1.8332	72.9079	1.8342	74.81	1.8342	89.2267	1.839	108.961	1.8312	84.8728	1.8287	68.7096	--	--
1.8362	72.9657	1.837	74.93	1.837	89.2895	1.8417	109.022	1.834	84.953	1.8315	68.7422	--	--
1.839	73.0476	1.8397	74.95	1.8397	89.3995	1.8447	109.002	1.8367	85.0332	1.8342	68.833	--	--
1.8417	73.1054	1.8425	74.99	1.8425	89.5096	1.8475	109.206	1.8395	85.1253	1.837	68.8979	--	--
1.8445	73.1981	1.8455	75.19	1.8452	89.4941	1.8502	109.368	1.8425	85.3089	1.8397	68.9497	--	--
1.8472	73.2102	1.8482	75.41	1.848	89.5568	1.853	109.389	1.8452	85.3315	1.8425	69.0599	--	--
1.85	73.2914	1.851	75.42	1.851	89.6359	1.8557	109.429	1.848	85.4116	1.8452	69.1184	--	--
1.8527	73.3962	1.8537	75.35	1.8537	89.6677	1.8585	109.551	1.8507	85.5608	1.848	69.1638	--	--
1.8555	73.4654	1.8565	75.46	1.8565	89.7614	1.8612	109.653	1.8535	85.6529	1.8507	69.2287	--	--
1.8582	73.5467	1.8592	75.62	1.8592	89.7778	1.864	109.734	1.8562	85.7444	1.8537	69.3131	--	--
1.8612	73.6286	1.862	75.65	1.862	89.8715	1.8667	109.796	1.859	85.8246	1.8565	69.3844	--	--
1.864	73.6978	1.865	75.83	1.8647	89.9506	1.8697	109.877	1.862	85.9511	1.8592	69.4365	--	--
1.8667	73.7911	1.8677	76.03	1.8675	90.0761	1.8725	110.039	1.8647	86.0194	1.862	69.566	--	--
1.8695	73.8838	1.8705	76.1	1.8705	90.0606	1.8752	110.039	1.8675	86.1115	1.8647	69.6181	--	--
1.8722	73.9302	1.8732	76.11	1.8732	90.1397	1.878	110.141	1.8702	86.2149	1.8675	69.6308	--	--
1.875	73.9422	1.876	76.24	1.876	90.1861	1.8807	110.243	1.873	86.2832	1.8702	69.7284	--	--
1.8777	74.0464	1.8787	76.31	1.8787	90.2179	1.8835	110.364	1.8757	86.3634	1.873	69.7933	--	--
1.8807	74.1511	1.8815	76.49	1.8815	90.3125	1.8862	110.487	1.8785	86.5012	1.876	69.8582	--	--
1.8835	74.1746	1.8842	76.62	1.8842	90.3434	1.889	110.507	1.8815	86.6272	1.8787	69.9231	--	--
1.8862	74.2559	1.887	76.6	1.887	90.3907	1.8917	110.528	1.8842	86.6736	1.8815	69.9943	--	--
1.889	74.3022	1.8897	76.6	1.8897	90.4853	1.8945	110.67	1.887	86.7763	1.8842	70.0461	--	--
1.8917	74.3835	1.8925	76.83	1.8925	90.5798	1.8975	110.792	1.8897	86.8684	1.887	70.111	--	--
1.8945	74.4533	1.8952	76.99	1.8955	90.5953	1.9002	110.873	1.8925	86.9831	1.8897	70.2213	--	--
1.8972	74.4882	1.898	77.13	1.8982	90.6426	1.903	110.954	1.8952	87.0977	1.8925	70.2539	--	--
1.9	74.5695	1.901	77.21	1.901	90.7372	1.9057	110.996	1.898	87.2005	1.8952	70.3124	--	--
1.9027	74.6743	1.9037	77.16	1.9037	90.7999	1.9087	111.118	1.9007	87.2469	1.8982	70.4096	--	--
1.9055	74.7321	1.9065	77.2	1.9065	90.8627	1.9115	111.219	1.9035	87.3496	1.901	70.4876	--	--
1.9085	74.767	1.9092	77.39	1.9092	90.879	1.914	111.219	1.9062	87.4875	1.9037	70.5653	--	--
1.9112	74.8832	1.912	77.42	1.912	90.9572	1.917	111.361	1.909	87.6021	1.9065	70.6433	--	--
1.914	74.9181	1.9147	77.47	1.915	91.0363	1.9197	111.503	1.912	87.6479	1.9092	70.7082	--	--
1.9167	74.9879	1.9175	77.64	1.9177	91.0836	1.9225	111.606	1.9147	87.797	1.912	70.7536	--	--
1.9195	75.0806	1.9202	77.69	1.9205	91.1464	1.9252	111.564	1.9175	87.8659	1.9147	70.8379	--	--
1.9222	75.1156	1.923	77.8	1.9232	91.1782	1.928	111.687	1.9202	87.9693	1.9175	70.8833	--	--
1.925	75.174	1.926	77.96	1.926	91.2882	1.9307	111.91	1.923	88.0263	1.9202	70.9156	--	--
1.9277	75.2667	1.9287	77.93	1.9287	91.3355	1.9335	111.89	1.9257	88.1873	1.923	71	--	--
1.9307	75.36	1.9315	78	1.9315	91.3355	1.9362	111.91	1.9285	88.2099	1.9257	71.0972	--	--
1.9335	75.3829	1.9342	78.12	1.9342	91.4137	1.939	112.032	1.9312	88.3246	1.9287	71.1362	--	--
1.9362	75.4178	1.937	78.17	1.937	91.5083	1.942	112.154	1.934	88.4279	1.9312	71.2142	--	--
1.939	75.5803	1.9397	78.23	1.9397	91.6028	1.9447	112.194	1.9367	88.5194	1.9342	71.266	--	--
1.9417	75.6273	1.9425	78.33	1.9427	91.6811	1.9475	112.216	1.9397	88.5996	1.937	71.3372	--	--
1.9445	75.6736	1.9452	78.39	1.9455	91.7129	1.9502	112.297	1.9425	88.6573	1.9397	71.428	--	--
1.9472	75.7664	1.948	78.46	1.9482	91.7129	1.953	112.459	1.9452	88.7951	1.9425	71.4865	--	--
1.95	75.8476	1.9507	78.72	1.951	91.7911	1.9557	112.642	1.948	88.8979	1.9452	71.5255	--	--
1.9527	75.894	1.9537	78.76	1.9537	91.8547	1.9585	112.581	1.9507	89.0012	1.948	71.5773	--	--
1.9555	75.9289	1.9565	78.89	1.9565	91.8702	1.9612	112.703	1.9535	89.0583	1.9507	71.6748	--	--
1.9582	76.0222	1.9592	78.85	1.9592	91.9011	1.964	112.866	1.9562	89.1504	1.9535	71.7266	--	--
1.961	76.0921	1.962	78.89	1.962	92.043	1.967	112.927	1.959	89.2193	1.9562	71.7915	--	--
1.964	76.1613	1.9647	79	1.9647	92.1057	1.9697	112.988	1.9617	89.3452	1.959	71.8823	--	--
1.9667	76.2083	1.9677	79.18	1.9675	92.1057	1.9725	113.029	1.9647	89.4367	1.962	71.9018	--	--
1.9695	76.301	1.9705	79.37	1.9702	92.2321	1.9752	113.11	1.9675	89.5401	1.9647	71.9731	--	--
1.972	76.3594	1.9732	79.52	1.973	92.2949	1.978	113.313	1.9702	89.6322	1.9675	72.0575	--	--
1.975	76.4406	1.976	79.57	1.9757	92.3576	1.9807	113.354	1.973	89.7124	1.9702	72.1223	--	--
1.9777	76.5219	1.9787	79.6	1.9787	92.4049	1.9835	113.333	1.9757	89.7694	1.973	72.1613	--	--
1.9805	76.5448	1.9815	79.8	1.9815	92.4522	1.9862	113.436	1.9785	89.9073	1.9757	72.2262	--	--
1.9835	76.5797	1.9842	79.93	1.9842	92.4677	1.989	113.598	1.9812	89.9417	1.9785	72.2975	--	--
1.9862	76.6609	1.987	79.97	1.987	92.5467	1.9917	113.639	1.984	90.079	1.9815	72.3493	--	--
1.989	76.7892	1.9897	79.99	1.9897	92.625	1.9945	113.679	1.9867	90.1823	1.9842	72.4209	--	--
1.9917	76.8356	1.9925	80.12	1.9925	92.6723	1.9975	113.781	1.9897	90.2055	1.987	72.4986	--	--
1.9945	76.9054	1.9955	80.29	1.9952	92.7041	2.0002	113.903	1.9925	90.3315	1.9897	72.544	--	--
1.9972	76.9632	1.9982	80.42	1.998	92.7823	2.003	113.984	1.9952	90.4116	1.9925	72.6089	--	--
2	77.0216	2.001	80.56	2.001	92.8459	2.0057	114.004	1.998	90.5263	1.9952	72.661	--	--
2.0027	77.1378	2.0037	80.56	2.0037	92.9241	2.0085	114.127	2.0007	90.5721	1.998	72.7191	--	--
2.0055	77.1841	2.0065	80.62	2.0065	92.9396	2.0112	114.249	2.0035	90.7212	2.0007	72.7777	--	--
2.0082	77.1956	2.0092	80.84	2.0092	93.0187	2.014	114.29	2.0062	90.7901	2.0035	72.8362	--	--
2.0112	77.2768	2.012	80.99	2.012	93.066	2.0167	114.371	2.009	90.8816	2.0062	72.9138	--	--
2.014	77.3702	2.015	81.02	2.0147	93.1287	2.0195	114.371	2.0117	90.9392	2.0092	72.9592	--	--
2.0167	77.44	2.0177	81.05	2.0175	93.1915	2.0225	114.533	2.0145	91.0082	2.012	73.0177	--	--
2.0195	77.4279	2.0205	81.13	2.0202	93.2542	2.0252	114.636	2.0172	91.0884	2.0147	73.1085	--	--
2.0222	77.5213	2.0232	81.25	2.023	93.3333	2.0277	114.676	2.0202	91.1917	2.0175	73.128	--	--
2.025	77.6724	2.026	81.45	2.026	93.3643	2.0305	114.778	2.023	91.26	2.0202	73.1993	--	--
2.0277	77.7073	2.0287	81.52	2.0287	93.4279	2.0335	114.961	2.0257	91.3634	2.023	73.2642	--	--
2.0305	77.7536	2.0315	81.47	2.0315	93.4907	2.0362	115.042	2.0285	91.4668	2.0257	73.3163	--	--
2.0332	77.8349	2.0342	81.65	2.0342	93.4907	2.039	114.981	2.0312	91.547	2.0287	73.394	--	--
2.036	77.8813	2.037	81.59	2.037	93.6007	2.0417	115.042	2.034	91.5927	2.0315	73.4525	--	--
2.039	77.9511	2.04	81.65	2.0397	93.6953	2.0445	115.204	2.0367	91.6848	2.0342	73.511	--	--
2.0417	78.0324	2.0427	81.76	2.0425	93.6953	2.0472	115.246	2.0397	91.765	2.037	73.5691	--	--
2.0445	78.0908	2.0455	81.92	2.0452	93.7107	2.05	115.368	2.0425	91.8797	2.0397	73.6145	--	--
2.0472	78.1371	2.0482	82.05	2.048	93.868	2.053	115.388	2.0452	92.0056	2.0425	73.6599	--	--
2.05	78.2184	2.051	82.13	2.0507	93.9308	2.0557	115.489	2.048	92.0633	2.0455	73.7379	--	--
2.0527	78.2762	2.0537	82.25	2.0535	93.9308	2.0585	115.672	2.0507	92.1435	2.0482	73.8092	--	--
2.0555	78.2997	2.0565	82.35	2.0562	93.9626	2.0612	115.733	2.0535	92.2237	2.051	73.8482	--	--
2.0582	78.3581	2.0592	82.45	2.0592	94.0572	2.0639	115.692	2.0562	92.3152	2.0537	73.8936	--	--
2.061	78.4857	2.0622	82.57	2.062	94.1044	2.0667	115.836	2.0592	92.453	2.0565	73.9649	--	--
2.0637	78.5321	2.065	82.71	2.0647	94.1672	2.0695	116.018	2.062	92.5564	2.0592	74.0429	--	--
2.0667	78.5556	2.0677	82.79	2.0675	94.2618	2.0725	116.059	2.0647	92.5902	2.062	74.0688	--	--
2.0695	78.6133	2.0704	82.84	2.0702	94.2618	2.0752	116.039	2.0675	92.6936	2.0647	74.1273	--	--
2.0722	78.7409	2.0732	82.97	2.073	94.3245	2.078	116.12	2.0702	92.7857	2.0677	74.1986	--	--
2.075	78.8343	2.076	82.96	2.0757	94.3873	2.0807	116.262	2.073	92.8427	2.0704	74.2571	--	--
2.0777	78.8343	2.0787	82.95	2.0785	94.4346	2.0835	116.363	2.0757	92.9116	2.0732	74.3025	--	--
2.0804	78.8692	2.0815	83.02	2.0815	94.5291	2.0862	116.446	2.0785	93.0495	2.076	74.3869	--	--
2.0832	78.9854	2.0842	83.12	2.0842	94.5764	2.089	116.466	2.0812	93.141	2.0787	74.4128	--	--
2.086	79.0552	2.0869	83.21	2.0869	94.671	2.0917	116.527	2.084	93.2099	2.0815	74.4709	--	--
2.089	79.1365	2.0897	83.26	2.0897	94.6864	2.0945	116.669	2.0867	93.2901	2.0842	74.5489	--	--
2.0917	79.1479	2.0927	83.37	2.0925	94.7182	2.0975	116.75	2.0897	93.3816	2.0869	74.5879	--	--
2.0945	79.2064	2.0955	83.4	2.0952	94.7492	2.1002	116.669	2.0925	93.4618	2.0897	74.6397	--	--
2.0972	79.2756	2.0982	83.54	2.098	94.891	2.103	116.852	2.0952	93.5426	2.0927	74.7177	--	--
2.1	79.3454	2.101	83.7	2.101	95.0011	2.1057	116.953	2.098	93.6109	2.0955	74.7954	--	--
2.1027	79.4387	2.1037	83.6	2.1037	94.9693	2.1085	116.973	2.1007	93.703	2.0982	74.8149	--	--
2.1057	79.4502	2.1065	83.62	2.1065	95.0165	2.1112	116.973	2.1034	93.7945	2.101	74.8603	--	--
2.1085	79.5429	2.1092	83.71	2.1092	95.0638	2.114	117.117	2.1062	93.9323	2.1037	74.9316	--	--
2.1112	79.6241	2.112	83.83	2.112	95.1739	2.1167	117.279	2.109	93.9894	2.1065	74.9837	--	--
2.114	79.6711	2.1147	83.96	2.1147	95.2211	2.1197	117.299	2.112	94.0696	2.1092	75.0291	--	--
2.1167	79.7175	2.1175	84.02	2.1177	95.1902	2.1225	117.32	2.1147	94.1616	2.112	75.1067	--	--
2.1195	79.7987	2.1205	84.12	2.1205	95.3002	2.1252	117.36	2.1175	94.2418	2.1147	75.1457	--	--
2.1222	79.8686	2.1232	84.25	2.123	95.363	2.128	117.523	2.1202	94.3221	2.1177	75.2043	--	--
2.125	79.9035	2.126	84.43	2.126	95.4257	2.1307	117.563	2.123	94.4367	2.1205	75.2755	--	--
2.1277	79.9727	2.1287	84.44	2.1287	95.4575	2.1335	117.666	2.1257	94.5169	2.1232	75.3209	--	--
2.1307	79.9962	2.1315	84.45	2.1315	95.473	2.1362	117.686	2.1285	94.5858	2.1257	75.3663	--	--
2.1335	80.066	2.1342	84.6	2.1342	95.6304	2.139	117.848	2.1312	94.7005	2.1285	75.4053	--	--
2.1362	80.1822	2.137	84.66	2.137	95.6776	2.142	117.889	2.134	94.8039	2.1315	75.4766	--	--
2.139	80.2057	2.14	84.66	2.14	95.7094	2.1447	117.93	2.1367	94.8728	2.1342	75.5482	--	--
2.1417	80.287	2.1425	84.83	2.1427	95.7404	2.1475	118.031	2.1395	94.9185	2.137	75.6131	--	--
2.1445	80.3333	2.1455	85.03	2.1455	95.7722	2.1502	118.092	2.1425	95.01	2.1397	75.6713	--	--
2.1472	80.4146	2.1482	85.33	2.1482	95.8822	2.153	118.276	2.1452	95.0558	2.1427	75.6972	--	--
2.1502	80.4844	2.151	85.41	2.151	95.8977	2.1557	118.296	2.148	95.136	2.1455	75.7557	--	--
2.153	80.4959	2.1537	85.37	2.1537	95.9768	2.1585	118.337	2.1507	95.2625	2.1482	75.8075	--	--
2.1557	80.5771	2.1565	85.46	2.1565	95.9768	2.1612	118.418	2.1535	95.3885	2.151	75.905	--	--
2.1585	80.6819	2.1592	85.56	2.1592	96.0241	2.164	118.499	2.1562	95.4229	2.1537	75.9113	--	--
2.1612	80.7054	2.162	85.69	2.162	96.1178	2.167	118.56	2.159	95.4806	2.1565	75.9631	--	--
2.164	80.7632	2.1647	85.75	2.165	96.1341	2.1697	118.601	2.1617	95.6065	2.1592	76.0021	--	--
2.1667	80.8095	2.1675	85.79	2.1677	96.1969	2.1724	118.702	2.1647	95.6635	2.162	76.067	--	--
2.1697	80.9257	2.1702	85.84	2.1705	96.2751	2.1752	118.804	2.1675	95.7325	2.1647	76.1255	--	--
2.1724	80.9721	2.173	85.86	2.1732	96.3696	2.178	118.866	2.1702	95.7901	2.1675	76.2032	--	--
2.1752	81.019	2.176	86.03	2.176	96.3224	2.1807	118.926	2.173	95.8471	2.1702	76.2163	--	--
2.178	81.0305	2.1787	86.22	2.1787	96.4324	2.1835	119.028	2.1757	95.9737	2.173	76.2876	--	--
2.1807	81.1118	2.1815	86.29	2.1815	96.527	2.1862	119.231	2.1785	96.0652	2.1757	76.3656	--	--
2.1835	81.193	2.1842	86.43	2.1845	96.5425	2.1889	119.231	2.1812	96.1341	2.1785	76.3979	--	--
2.1862	81.2629	2.187	86.39	2.1872	96.6688	2.192	119.211	2.184	96.1798	2.1812	76.4564	--	--
2.1889	81.3327	2.1897	86.48	2.19	96.6688	2.1947	119.312	2.1867	96.2375	2.1842	76.5213	--	--
2.1917	81.3791	2.1925	86.61	2.1927	96.7006	2.1975	119.434	2.1895	96.3177	2.187	76.5667	--	--
2.1945	81.4489	2.1952	86.66	2.1954	96.7789	2.2	119.476	2.1922	96.3979	2.1897	76.5926	--	--
2.1972	81.4952	2.1982	86.76	2.1982	96.8107	2.203	119.577	2.1952	96.4781	2.1925	76.6901	--	--
2.2	81.5651	2.201	86.84	2.201	96.8734	2.2057	119.597	2.198	96.5696	2.1952	76.7028	--	--
2.2027	81.6	2.2037	86.91	2.2037	96.8889	2.2085	119.76	2.2007	96.6153	2.198	76.7677	--	--
2.2057	81.6813	2.2065	87.02	2.2065	96.9516	2.2112	119.841	2.2035	96.6961	2.2007	76.8521	--	--
2.2085	81.786	2.2092	87.11	2.2092	97.0153	2.214	119.882	2.2062	96.7763	2.2035	76.8847	--	--
2.2112	81.8089	2.2119	87.15	2.2122	97.0617	2.2167	119.861	2.209	96.9023	2.2065	76.9365	--	--
2.214	81.8324	2.2147	87.28	2.215	97.1408	2.2195	119.983	2.2117	96.948	2.2092	76.995	--	--
2.2167	81.8902	2.2177	87.32	2.2177	97.1726	2.2225	120.064	2.2145	97.0627	2.2119	77.0404	--	--
2.2195	82.0063	2.2205	87.34	2.2205	97.219	2.2252	120.106	2.2172	97.1203	2.2147	77.0663	--	--
2.2225	82.0648	2.223	87.43	2.2232	97.2981	2.228	120.207	2.2202	97.1773	2.2175	77.144	--	--
2.2252	82.0876	2.226	87.57	2.226	97.3136	2.2307	120.268	2.223	97.2575	2.2202	77.2479	--	--
2.228	82.1695	2.2287	87.67	2.2287	97.4236	2.2335	120.39	2.2257	97.3264	2.223	77.2479	--	--
2.2307	82.2508	2.2315	87.76	2.2315	97.4236	2.2362	120.431	2.2284	97.3954	2.2257	77.3064	--	--
2.2335	82.3435	2.2342	87.8	2.2342	97.5345	2.239	120.471	2.2312	97.5445	2.2284	77.384	--	--
2.2362	82.3784	2.237	87.79	2.237	97.5973	2.2417	120.573	2.234	97.5902	2.2315	77.4425	--	--
2.239	82.4019	2.2397	87.84	2.2397	97.6282	2.2445	120.593	2.2367	97.6591	2.2342	77.4748	--	--
2.2417	82.4832	2.2427	87.91	2.2425	97.66	2.2475	120.674	2.2395	97.7281	2.237	77.5333	--	--
2.2445	82.553	2.2455	87.89	2.2452	97.7073	2.2502	120.818	2.2422	97.8308	2.2397	77.6046	--	--
2.2472	82.5759	2.2482	88	2.248	97.8328	2.253	120.838	2.2452	97.8997	2.2425	77.6567	--	--
2.25	82.6457	2.251	88.19	2.2507	97.8646	2.2557	120.939	2.248	97.9574	2.2452	77.7411	--	--
2.2527	82.7035	2.2537	88.29	2.2537	97.8801	2.2585	120.98	2.2507	98.0376	2.248	77.7993	--	--
2.2555	82.7968	2.2565	88.39	2.2565	97.8964	2.2612	121.021	2.2535	98.1291	2.2507	77.8252	--	--
2.2585	82.8432	2.2592	88.43	2.2592	98.0065	2.264	121.142	2.2562	98.198	2.2535	77.9032	--	--
2.2612	82.9016	2.262	88.4	2.262	98.0537	2.2667	121.224	2.259	98.2901	2.2565	77.9358	--	--
2.264	82.9365	2.2647	88.55	2.2647	98.0692	2.2695	121.264	2.2617	98.3471	2.2592	77.9812	--	--
2.2667	83.0292	2.2675	88.64	2.2675	98.1947	2.2725	121.346	2.2645	98.4392	2.262	78.0461	--	--
2.2695	83.0641	2.2705	88.58	2.2705	98.242	2.2752	121.407	2.2672	98.542	2.2647	78.0979	--	--
2.2722	83.1105	2.2732	88.8	2.2732	98.3047	2.278	121.509	2.27	98.5996	2.2675	78.1496	--	--
2.275	83.1568	2.276	88.91	2.276	98.3366	2.2807	121.59	2.273	98.6911	2.2702	78.2213	--	--
2.2777	83.2851	2.2787	88.99	2.2785	98.3366	2.2835	121.651	2.2757	98.76	2.273	78.2667	--	--
2.2805	83.3194	2.2815	89.04	2.2815	98.3993	2.2862	121.712	2.2785	98.8515	2.2757	78.3121	--	--
2.2832	83.3429	2.2842	89.05	2.2842	98.4939	2.289	121.752	2.2812	98.886	2.2785	78.3965	--	--
2.286	83.4127	2.287	89.1	2.287	98.5884	2.2917	121.854	2.284	98.9781	2.2812	78.4482	--	--
2.289	83.4591	2.29	89.31	2.2897	98.573	2.2945	121.854	2.2867	99.0583	2.2842	78.5	--	--
2.2917	83.5403	2.2927	89.44	2.2925	98.6357	2.2972	121.874	2.2897	99.1729	2.287	78.5521	--	--
2.2945	83.6102	2.2955	89.49	2.2952	98.7612	2.3	122.038	2.2925	99.2531	2.2897	78.6234	--	--
2.2972	83.6216	2.2982	89.59	2.298	98.7767	2.303	122.18	2.2952	99.2644	2.2925	78.6688	--	--
2.3	83.6914	2.301	89.57	2.3007	98.8085	2.3057	122.18	2.298	99.3221	2.2952	78.7142	--	--
2.3027	83.7613	2.3037	89.57	2.3035	98.793	2.3085	122.22	2.3007	99.4248	2.298	78.7986	--	--
2.3055	83.854	2.3065	89.58	2.3062	98.934	2.3112	122.362	2.3035	99.5514	2.301	78.8308	--	--
2.3082	83.866	2.3092	89.69	2.309	98.9813	2.3139	122.464	2.3062	99.6316	2.3037	78.8762	--	--
2.3112	83.9009	2.3122	89.86	2.312	99.0286	2.3167	122.484	2.309	99.6541	2.3065	78.9284	--	--
2.3139	84.0051	2.315	90	2.3147	99.0286	2.3195	122.526	2.312	99.7231	2.3092	78.9997	--	--
2.3167	84.0635	2.3177	90.04	2.3175	99.0759	2.3225	122.546	2.3147	99.8377	2.312	79.045	--	--
2.3195	84.1448	2.3204	90.12	2.3202	99.1859	2.3252	122.709	2.3175	99.9298	2.3147	79.0972	--	--
2.3222	84.1911	2.323	90.26	2.3232	99.2487	2.328	122.769	2.3202	99.9756	2.3177	79.2074	--	--
2.325	84.226	2.326	90.4	2.3257	99.3277	2.3307	122.81	2.323	100.033	2.3202	79.2266	--	--
2.3277	84.3073	2.3287	90.46	2.3287	99.3432	2.3335	122.932	2.3257	100.102	2.323	79.2787	--	--
2.3304	84.3771	2.3315	90.63	2.3315	99.406	2.3362	123.054	2.3285	100.147	2.326	79.3177	--	--
2.3332	84.4121	2.3342	90.67	2.3342	99.5478	2.339	123.116	2.3312	100.274	2.3287	79.3826	--	--
2.3362	84.4349	2.3369	90.71	2.3369	99.5478	2.342	123.136	2.334	100.354	2.3315	79.428	--	--
2.3387	84.4933	2.3397	90.82	2.3397	99.5169	2.3447	123.237	2.3369	100.388	2.3342	79.5188	--	--
2.3415	84.6095	2.3425	90.85	2.3425	99.5796	2.3475	123.298	2.3397	100.526	2.3369	79.5642	--	--
2.3445	84.633	2.3452	90.81	2.3452	99.6897	2.3502	123.4	2.3425	100.595	2.3397	79.5837	--	--
2.3472	84.6559	2.3482	90.95	2.348	99.7369	2.353	123.38	2.3452	100.64	2.3425	79.6681	--	--
2.35	84.7257	2.351	91.08	2.3507	99.7215	2.3557	123.441	2.348	100.732	2.3452	79.7004	--	--
2.3527	84.8184	2.3537	91.15	2.3537	99.8315	2.3585	123.562	2.3507	100.801	2.3482	79.7199	--	--
2.3555	84.8654	2.3565	91.27	2.3565	99.8788	2.3612	123.664	2.3534	100.904	2.351	79.8301	--	--
2.3585	84.9467	2.3592	91.36	2.3592	100.036	2.364	123.704	2.3562	100.951	2.3537	79.856	--	--
2.3612	84.9581	2.362	91.45	2.362	99.9888	2.3667	123.664	2.3592	101.031	2.3565	79.8886	--	--
2.364	85.0743	2.3647	91.5	2.3647	100.02	2.3695	123.868	2.362	101.133	2.3592	79.9794	--	--
2.3667	85.1327	2.3677	91.57	2.3675	100.099	2.3725	123.908	2.3647	101.226	2.362	80.0248	--	--
2.3695	85.1905	2.3705	91.65	2.3702	100.13	2.3752	123.888	2.3675	101.249	2.3647	80.0571	--	--
2.3722	85.2254	2.3732	91.85	2.373	100.272	2.378	123.99	2.3702	101.363	2.3677	80.0961	--	--
2.375	85.2603	2.376	91.85	2.3757	100.256	2.3807	124.091	2.373	101.409	2.3705	80.161	--	--
2.3777	85.3651	2.3787	91.94	2.3787	100.256	2.3835	124.152	2.3757	101.489	2.3732	80.2064	--	--
2.3805	85.4114	2.3815	92.11	2.3815	100.351	2.3862	124.233	2.3787	101.593	2.376	80.2454	--	--
2.3832	85.5041	2.3842	92.15	2.3842	100.444	2.3892	124.233	2.3815	101.604	2.3787	80.3298	--	--
2.3862	85.5276	2.387	92.02	2.387	100.492	2.392	124.336	2.3842	101.695	2.3815	80.3621	--	--
2.389	85.5975	2.3897	92.13	2.3897	100.492	2.3947	124.437	2.387	101.822	2.3842	80.3947	--	--
2.3917	85.6902	2.3927	92.22	2.3925	100.571	2.3975	124.478	2.3897	101.856	2.387	80.4596	--	--
2.3945	85.6787	2.3955	92.22	2.3952	100.681	2.4002	124.458	2.3925	101.902	2.3897	80.4855	--	--
2.3972	85.7251	2.3982	92.3	2.398	100.728	2.403	124.519	2.3952	101.982	2.3927	80.5245	--	--
2.4	85.8178	2.401	92.39	2.401	100.759	2.4057	124.701	2.398	102.063	2.3955	80.5957	--	--
2.4027	85.8876	2.4037	92.38	2.4037	100.744	2.4085	124.742	2.4007	102.12	2.3982	80.6475	--	--
2.4055	85.946	2.4065	92.56	2.4065	100.901	2.4115	124.803	2.4035	102.234	2.401	80.6801	--	--
2.4085	85.981	2.4092	92.67	2.4092	100.933	2.4142	124.823	2.4062	102.315	2.4037	80.7387	--	--
2.4112	86.0502	2.412	92.73	2.412	100.964	2.417	124.926	2.409	102.326	2.4065	80.7578	--	--
2.414	86.12	2.4147	92.8	2.4147	100.964	2.4197	125.007	2.4117	102.383	2.4092	80.8227	--	--
2.4167	86.1784	2.4177	92.76	2.4175	101.027	2.4224	125.047	2.4147	102.533	2.412	80.8681	--	--
2.4195	86.2362	2.4205	92.83	2.4205	101.121	2.4252	125.027	2.4175	102.544	2.4147	80.933	--	--
2.4222	86.2711	2.4232	92.91	2.4232	101.232	2.428	125.129	2.4202	102.636	2.4175	80.9784	--	--
2.425	86.3295	2.426	93.18	2.426	101.278	2.4307	125.25	2.423	102.727	2.4202	81.011	--	--
2.428	86.3644	2.4287	93.25	2.4287	101.326	2.4335	125.311	2.4257	102.785	2.4232	81.0695	--	--
2.4307	86.4571	2.4315	93.3	2.4315	101.389	2.4362	125.291	2.4285	102.82	2.426	81.1213	--	--
2.4335	86.4806	2.4342	93.36	2.4342	101.389	2.4389	125.413	2.4312	102.957	2.4287	81.1731	--	--
2.4362	86.5384	2.437	93.42	2.437	101.436	2.442	125.494	2.434	103.038	2.4312	81.2057	--	--
2.4389	86.6432	2.4397	93.52	2.4397	101.499	2.4447	125.453	2.4367	103.06	2.4342	81.2184	--	--
2.4417	86.701	2.4425	93.65	2.4425	101.483	2.4475	125.617	2.4397	103.14	2.437	81.2769	--	--
2.4445	86.713	2.4452	93.62	2.4454	101.609	2.4502	125.698	2.4425	103.187	2.4397	81.3482	--	--
2.4472	86.7822	2.448	93.77	2.4482	101.672	2.453	125.759	2.4452	103.278	2.4425	81.4131	--	--
2.4502	86.8521	2.451	93.82	2.451	101.688	2.4557	125.84	2.448	103.336	2.4452	81.4199	--	--
2.453	86.8756	2.4537	93.88	2.4537	101.719	2.4585	125.881	2.4507	103.404	2.448	81.4911	--	--
2.4557	86.9105	2.4565	93.92	2.4565	101.845	2.4612	126.023	2.4535	103.473	2.451	81.5365	--	--
2.4585	87.0032	2.4592	93.87	2.4592	101.861	2.464	126.084	2.4562	103.553	2.4535	81.5755	--	--
2.4612	87.0381	2.4619	93.96	2.4619	101.861	2.4667	126.124	2.459	103.657	2.4565	81.6273	--	--
2.464	87.1308	2.4647	94.05	2.4647	101.939	2.4695	126.124	2.4617	103.702	2.4592	81.6858	--	--
2.4667	87.1308	2.4675	94.19	2.4675	102.002	2.4725	126.166	2.4647	103.76	2.4619	81.7181	--	--
2.4695	87.2127	2.4705	94.22	2.4702	102.049	2.4752	126.267	2.4675	103.84	2.4647	81.7507	--	--
2.4722	87.2705	2.4732	94.35	2.473	102.049	2.478	126.369	2.4702	103.92	2.4677	81.8351	--	--
2.475	87.3289	2.476	94.41	2.4757	102.207	2.4807	126.45	2.473	103.989	2.4705	81.8869	--	--
2.4777	87.3517	2.4787	94.44	2.4784	102.207	2.4835	126.45	2.4757	104.07	2.4732	81.9192	--	--
2.4805	87.4102	2.4815	94.6	2.4815	102.239	2.4862	126.633	2.4784	104.161	2.476	81.9777	--	--
2.4832	87.4565	2.4842	94.76	2.4842	102.317	2.489	126.734	2.4812	104.195	2.4787	81.984	--	--
2.4862	87.5378	2.487	94.86	2.487	102.364	2.4917	126.734	2.484	104.299	2.4815	82.0426	--	--
2.489	87.5613	2.49	94.93	2.4897	102.38	2.4945	126.734	2.4867	104.39	2.4842	82.0816	--	--
2.4917	87.5841	2.4927	94.99	2.4927	102.474	2.4975	126.817	2.4895	104.425	2.487	82.1397	--	--
2.4945	87.6654	2.4955	95.05	2.4955	102.49	2.5002	126.918	2.4925	104.448	2.4897	82.166	--	--
2.4972	87.7587	2.4982	95.16	2.4982	102.6	2.503	126.938	2.4952	104.563	2.4925	82.2436	--	--
2.5	87.7816	2.501	95.28	2.501	102.585	2.5057	126.959	2.498	104.654	2.4952	82.2762	--	--
2.5027	87.8165	2.5037	95.29	2.5037	102.616	2.5085	127.081	2.5007	104.654	2.498	82.2826	--	--
2.5055	87.8514	2.5065	95.35	2.5065	102.726	2.5112	127.202	2.5035	104.78	2.5007	82.3539	--	--
2.5085	87.9448	2.5092	95.46	2.5092	102.805	2.514	127.202	2.5062	104.861	2.5037	82.4188	--	--
2.5112	87.9911	2.512	95.42	2.512	102.758	2.5167	127.263	2.509	104.895	2.5065	82.4514	--	--
2.514	88.026	2.515	95.47	2.5147	102.852	2.5195	127.344	2.5117	104.964	2.5092	82.5032	--	--
2.5167	88.0959	2.5177	95.55	2.5175	102.915	2.5225	127.406	2.5145	105.033	2.512	82.5422	--	--
2.5195	88.1536	2.5205	95.64	2.5202	102.993	2.5252	127.406	2.5172	105.113	2.5147	82.5745	--	--
2.5222	88.2235	2.5232	95.83	2.523	103.01	2.528	127.528	2.5202	105.205	2.5175	82.6135	--	--
2.525	88.247	2.526	95.92	2.5257	103.041	2.5307	127.549	2.523	105.285	2.5202	82.6784	--	--
2.5277	88.3397	2.5287	95.85	2.5287	103.072	2.5335	127.711	2.5257	105.32	2.523	82.711	--	--
2.5305	88.3632	2.5315	95.9	2.5315	103.12	2.5362	127.772	2.5285	105.365	2.5257	82.7628	--	--
2.5332	88.386	2.5342	96.06	2.5342	103.214	2.539	127.752	2.5312	105.445	2.5287	82.8213	--	--
2.536	88.4794	2.537	96.28	2.537	103.277	2.5417	127.812	2.534	105.526	2.5312	82.8404	--	--
2.5387	88.4673	2.54	96.19	2.5397	103.293	2.5445	127.914	2.5367	105.618	2.5342	82.8731	--	--
2.5415	88.5371	2.5427	96.21	2.5425	103.387	2.5474	127.996	2.5395	105.606	2.537	82.9379	--	--
2.5445	88.6305	2.5455	96.28	2.5452	103.434	2.5502	128.057	2.5425	105.709	2.5397	82.977	--	--
2.5472	88.7117	2.5482	96.38	2.548	103.45	2.553	128.057	2.5452	105.778	2.5425	83.0028	--	--
2.55	88.7117	2.551	96.48	2.5507	103.497	2.5557	128.199	2.548	105.882	2.5452	83.0677	--	--
2.5527	88.7581	2.5537	96.49	2.5535	103.575	2.5585	128.382	2.5507	105.915	2.5482	83.1326	--	--
2.5555	88.8044	2.5565	96.69	2.5562	103.639	2.5612	128.321	2.5535	105.962	2.551	83.1585	--	--
2.5582	88.8743	2.5595	96.8	2.5592	103.67	2.5639	128.341	2.5562	106.053	2.5537	83.1844	--	--
2.561	88.9556	2.5622	96.83	2.562	103.702	2.5667	128.524	2.5592	106.122	2.5565	83.2493	--	--
2.5637	88.967	2.565	96.96	2.5647	103.749	2.5697	128.606	2.562	106.214	2.5592	83.2883	--	--
2.5665	88.9905	2.5677	97.02	2.5675	103.812	2.5725	128.566	2.5647	106.259	2.562	83.3206	--	--
2.5695	89.0717	2.5704	96.87	2.5702	103.874	2.5752	128.627	2.5675	106.328	2.5647	83.3727	--	--
2.5722	89.1295	2.5732	97.01	2.573	103.922	2.578	128.748	2.5702	106.375	2.5675	83.405	--	--
2.575	89.1644	2.576	96.97	2.5757	103.906	2.5807	128.789	2.573	106.386	2.5704	83.4181	--	--
2.5777	89.1879	2.5787	96.92	2.5785	103.969	2.5835	128.83	2.5757	106.523	2.5732	83.5089	--	--
2.5804	89.2343	2.5815	97.07	2.5815	104.095	2.5862	128.85	2.5785	106.558	2.576	83.5411	--	--
2.5832	89.374	2.5842	97.14	2.5842	104.111	2.589	129.012	2.5815	106.627	2.5787	83.5801	--	--
2.586	89.4089	2.5869	97.13	2.5869	104.126	2.592	129.012	2.5842	106.73	2.5815	83.5996	--	--
2.589	89.4317	2.59	97.42	2.5897	104.174	2.5947	129.114	2.5869	106.764	2.5842	83.6709	--	--
2.5917	89.4787	2.5927	97.58	2.5925	104.284	2.5975	129.154	2.5897	106.81	2.5869	83.684	--	--
2.5945	89.5479	2.5955	97.59	2.5952	104.363	2.6002	129.196	2.5925	106.879	2.5897	83.7358	--	--
2.5972	89.6178	2.5982	97.81	2.598	104.331	2.603	129.318	2.5952	106.948	2.5925	83.7748	--	--
2.6	89.6064	2.601	97.7	2.601	104.378	2.6057	129.318	2.598	107.005	2.5952	83.7943	--	--
2.6027	89.6641	2.6037	97.69	2.6037	104.426	2.6085	129.358	2.6007	107.051	2.5982	83.8528	--	--
2.6055	89.7454	2.6065	97.9	2.6065	104.52	2.6112	129.44	2.6034	107.108	2.601	83.9046	--	--
2.6085	89.7803	2.6092	97.98	2.6092	104.504	2.614	129.561	2.6065	107.189	2.6037	83.9564	--	--
2.6112	89.8152	2.612	97.97	2.612	104.567	2.6167	129.724	2.6092	107.234	2.6065	83.9564	--	--
2.614	89.8502	2.615	98.1	2.6147	104.598	2.6197	129.643	2.612	107.292	2.6092	84.0213	--	--
2.6167	89.9086	2.6177	98.18	2.6175	104.677	2.6225	129.786	2.6147	107.383	2.612	84.0734	--	--
2.6195	89.9778	2.6205	98.24	2.6205	104.756	2.6252	129.806	2.6175	107.429	2.6147	84.0862	--	--
2.6222	90.0362	2.6232	98.4	2.623	104.787	2.628	129.908	2.6202	107.521	2.6177	84.177	--	--
2.625	90.0248	2.626	98.52	2.6257	104.787	2.6307	129.887	2.623	107.613	2.6205	84.2032	--	--
2.6277	90.1289	2.6287	98.38	2.6287	104.897	2.6335	129.908	2.6257	107.659	2.6232	84.216	--	--
2.6305	90.1873	2.6315	98.34	2.6315	104.929	2.6362	129.989	2.6285	107.704	2.626	84.2872	--	--
2.6332	90.2686	2.6342	98.3	2.6342	105.008	2.639	130.131	2.6312	107.773	2.6287	84.3199	--	--
2.6362	90.28	2.637	98.41	2.637	104.976	2.6417	130.131	2.6342	107.842	2.6315	84.3262	--	--
2.639	90.2686	2.64	98.54	2.6397	105.039	2.6445	130.171	2.637	107.888	2.6342	84.3979	--	--
2.6417	90.3619	2.6427	98.66	2.6425	105.118	2.6475	130.232	2.6397	107.945	2.637	84.4755	--	--
2.6445	90.3848	2.6455	98.71	2.6455	105.149	2.6502	130.416	2.6425	108.049	2.6397	84.4819	--	--
2.6472	90.4781	2.6482	98.88	2.6482	105.165	2.653	130.374	2.6452	108.095	2.6427	84.5273	--	--
2.65	90.501	2.651	98.97	2.651	105.212	2.6557	130.436	2.648	108.175	2.6455	84.5989	--	--
2.6527	90.5822	2.6537	98.92	2.6537	105.322	2.6585	130.497	2.6507	108.221	2.6482	84.6053	--	--
2.6555	90.6521	2.6565	99.1	2.6565	105.354	2.6612	130.578	2.6535	108.301	2.651	84.6312	--	--
2.6582	90.6521	2.6592	99.27	2.6592	105.385	2.664	130.7	2.6562	108.346	2.6537	84.7092	--	--
2.6612	90.7105	2.662	99.21	2.662	105.464	2.6667	130.68	2.659	108.381	2.6565	84.7415	--	--
2.664	90.7568	2.665	99.26	2.6647	105.448	2.6695	130.782	2.662	108.484	2.6592	84.7479	--	--
2.6667	90.8146	2.6677	99.39	2.6675	105.511	2.6724	130.822	2.6647	108.553	2.662	84.8259	--	--
2.6695	90.873	2.6705	99.43	2.6705	105.606	2.6752	130.903	2.6675	108.645	2.6647	84.8454	--	--
2.6722	90.9079	2.6732	99.51	2.6732	105.652	2.678	130.863	2.6702	108.679	2.6675	84.8844	--	--
2.675	90.9543	2.676	99.58	2.676	105.716	2.6807	130.964	2.673	108.725	2.6702	84.9362	--	--
2.678	91.0241	2.6787	99.63	2.6787	105.7	2.6835	131.087	2.6757	108.783	2.673	84.9816	--	--
2.6807	91.047	2.6815	99.71	2.6815	105.779	2.6862	131.067	2.6785	108.828	2.6757	84.9879	--	--
2.6835	91.0705	2.6842	99.74	2.6842	105.826	2.6889	131.168	2.6812	108.92	2.6785	85.0464	--	--
[truncated: 12,135 more rows]

## Sheet: Fig. 2b
	Tensile strength (MPa)	Standard deviation			Young’s modulus (GPa)	Standard deviation
[truncated: 7 more rows]

[truncated: 17 more sheets: Fig. 2c, Fig. 2d, Fig. 3a, Fig. 3b, Fig. 3c, Fig. 3f, Fig. 4e, Fig. 4f, Fig. 4g, Fig. 4h, Supplementary Figure 1b, Supplementary Figure 1c, Supplementary Figure 2, Supplementary Figure 7, Supplementary Figure 10, Supplementary Figure 14, Supplementary Figure 15b]
